# Supplementary material for: High Trans-ethnic Replicability of GWAS Results Implies Common Causal Variants
Source: PLoS Genet. 2013 Jun 13;9(6):e1003566. doi: 10.1371/journal.pgen.1003566 (PMC3681663; doi:10.1371/journal.pgen.1003566)
Supplement: Table S1 — List of ascertained diseases. A comprehensive list of all diseases considered is available, along with the reason for exclusion if not present in the list of 28 ascertained diseases. The number of GWAS available for each of the three ancestries is also provided. (XLSX) [file pgen.1003566.s001.xlsx]

## Sheet: Hoja1
	Supplementary Table 1: List of ascertained diseases
	Phenotype (Sub-phenotype)			Selected? (reason to exclude)b	Nb. of GWAS (February 2012)a
					European	East Asian	African
	Alcohol Dependence			Yes	12	2	3
	Age macular degeneration			Yes	6	2	-
	Arthritis			-	-	-	-
		Rheumatoid Arthritis		Yes	10	4	-
		Osteoarthritis		Yes	6	2	-
		Others		No	-	-	-
	Asthma			Yes	14	5	2
	Atopy			No (a)	-	-	-
	Atopic Dermatitis			Yes	2	1	-
	Bipolar disorder			Yes	15	2	1
	Bone mineral density			-	-	-	-
		BMD		No (b)	-	-	-
		Osteoporosis		No (c)	-	-	-
	Breast cancer			Yes	16	4	-
	Brain infarct			-	-	-	-
		Ischemic Stroke		Yes	6	2	-
		Cerebral Aneurysm		No	2	1	-
		Others		No	-	-	-
	Cholesterol (several traits)			No (b)	-	-	-
	Chronic kidney disease			-	-	-	-
		Diabetic nephropathy		No (a)	-	-	-
		IgA nephropathy		No (c)	-	-	-
		Creatinine levels		No (b)	-	-	-
	Cleft Lip			No (a,d)	-	-	-
	Cognitive Performance			No (b)	-	-	-
	Colorectal cancer			No (d)*	-	-	-
	Coronary Artery/Heart Disease			-	-	-	-
		CAD/CHD		Yes	10	2	3
		C-reactive protein		No (b)	-	-	-
	Echocardiographic traits			No (b)	-	-	-
	Erythrocyte traits			-	-	-	-
		Hemoglobin		No (b)	-	-	-
		Others		No	-	-	-
	Glaucoma			-	-	-	-
		Exfoliation		No (d)	-	-	-
		Primary open-angle		No (b)	-	-	-
		Normotense		No (c)	-	-	-
		Optic parameters		No (b)	-	-	-
	Height			No (b)	-	-	-
	Hepatitis C			No (b)	-	-	-
	Homocysteine levels			No (b)	-	-	-
	Hypertension			-	-	-	-
		Hypertension		Yes	6	1	3
		Blood Pressure		No (b)	-	-	-
	Inflammatory bowel disease			-	-	-	-
		Crohn's disease		No (d)	-	-	-
		Ulcerative colitis		Yes	6	1	-
		Others		No	-	-	-
	Kawasaki disease			Yes	1	3	-
	Leukemia			-	-	-	-
		Chronic myeloid		No (c)	-	-	-
		Chronic lymphocytic		No (d)	-	-	-
		Acute lymphoblastic		Yes	3	1	-
	Lung cancer			Yes	11	5	-
	Myocardial Infarction			Yes	5	4	-
	Myopia			-	-	-	-
		High myopia		No (c)	-	-	-
		Refractive error		No (d)	-	-	-
	Narcolepsy			Yes	2	1	-
	Non-Hodgkin lymphoma			Yes	3	1	-
	Obesity			-	-	-	-
		Body mass index		No (b)	-	-	-
		Adiponectin levels		No (b)	-	-	-
	Pancreatic cancer			Yes	3	2	-
	Parkinson's disease			Yes	14	1	-
	Pigmentation traits			No (b)	-	-	-
	Prostate cancer			Yes	15	1	1
	Psoriasis			Yes	6	1	-
	Schizophrenia			Yes	15	5	1
	Schizophrenia - Tardive dyskinesia			No (a)	-	-	-
	Scleroderma			Yes	3	1	-
	Smoking Behaviour			No (b)	-	-	-
	Stevens-Johnson syndrome			Yes	2	3	-
	Systemic lupus erythematosus			Yes	6	4	-
	Type 2 diabetes			-	-	-	-
		Fasting plasma glucose		No (b)	-	-	-
		Type 2 diabetes		Yes	12	9	2
	Vitiligo			No (e)	-	-	-
	TOTAL			-	212	71	16
	a In brackets, the reason to no further consideration of a given disease. Specifically: (a) Mixture of sub-phenotypes; (b) Trait is a quantitative
	trait or of natural variation among individuals; (c) <2 GWAS in Europeans; (d) <1 GWAS in East Asians (*Cui et al. used samples
	enriched for familial risk); (e) GWAS for this trait performed on individuals with strong founder effect (Birlea et al.)
	b The selection of GWAS for the ascertained diseases considered GWAS present in the catalog by 14th February 2012 and those found
	after an extensive query of the literature (see Table S3)
