# Supplementary material for: High Trans-ethnic Replicability of GWAS Results Implies Common Causal Variants
Source: PLoS Genet. 2013 Jun 13;9(6):e1003566. doi: 10.1371/journal.pgen.1003566 (PMC3681663; doi:10.1371/journal.pgen.1003566)
Supplement: Table S2 — Main features of the GWAS ascertained for the present study. The main features of the 299 analyzed GWAS is provided. The six GWAS not present in the Catalog and selected after a literature survey are marked in yellow (Table S3). (XLSX) [file pgen.1003566.s002.xlsx]

## Sheet: Hoja1
	Supplementary Table 2: List and features of Genome-Wide Association Studies ascertained for the present study
	Disa	N	Author	Journalx	Yearx	Popx	Sample Sizeb	Chipc	λd	Impe	Sign. Regions GWASf	Sign. Final Regionsf	Sel?g	Sign. Regionsh	Commentsx
	AD	1	Treutlein	Arch Gen Psy	2009	Euro	476+1358 (984+974)	2d	1.1	N	0	1	Y	-	Early-onset cases (< 28 yo)
	AD	2	Edenberg	Alc Cli Exp Res	2010	Euro	847+552 (262 families)	2g	1.05	N	0	0	Y	-	-
	AD	3	Bierut	PNAS	2010	Euro	1235+1433 (Treutlein)	2g	-	N	0	0	Y	-	High comorbid dependences in cases
	AD	4	Baik	Am J Cli Nut	2011	EAsia	1721 (1113)	1e	1	N	1	1	Y	ALDH2	Average alcohol consumption in drinkers
	AD	5	Kendler	Alc Cli Exp Res	2010	Euro	-	-	-	-	-	-	N	-	Alcohol consumption in average population
	AD	6	Takeuchi	Circ J	2011	EAsia	733+729 (4047+1211)	2d	1.01	N	1	1	Y	ALDH2	Several drinking behavious analyzed
	AD	7	Schumann	PNAS	2011	Euro	-	-	-	-	-	-	N	-	Dairy alcohol intake in general population
	AD	8	Heath	Bio Psy	2011	Euro	≈8754 (3393)	2b	-	N	0	0	Y	-	Phenotype is heaviness of drinking
	AD	9	Wang	J Psy Res	2011	Euro	1283+1416 (1650+1684)	2g	-	N	0	0	Y	-	Meta-analysis of Bierut and Treutlein
	AD	10	Lydall	Psy Genet	2011	Euro	-	-	-	-	-	-	N	-	GWAS of alcoholism in bipolar disorder
	AD	11	Zuo	Neuropsy	2011	Euro	-	-	-	-	-	-	N	-	Reanalysis of data from Wang
	AD	12	Frank	Add Bio	2011	Euro	1333+2168 (-)	2def	1.04	N	1	1	Y	ADH1B/C	Samples (partially) overlap with Treutlein
	AMD	1	Klein	Science	2005	Euro	96+50 (-)	1a	-	N	1	1	Y	CFH	Phenotype is dry AMD
	AMD	2	DeWan	Science	2006	EAsia	96+130 (-)	1a	-	N	1	1	Y	HTRA1	Phenotype is wet AMD
	AMD	3	Neale	PNAS	2010	Euro	979+1709 (5789+4234)	1f	1.04	N	2	3	Y	CFH, HTRA1	-
	AMD	4	Chen	PNAS	2010	Euro	2157+1150 (7749+4625)	2b	1.01	Y	3	5	Y	C3, CFH, HTRA1	-
	AMD	5	Kopplin	Gen & Imm	2010	Euro	377+161 (1896+1866)	1a	1.04	N	2	3	Y	CFH, HTRA1	Only AREDS considered for GWAS
	AMD	6	Ryu	Mol Vis	2010	Euro	-	-	-	-	-	-	N	-	AREDS already used in Kopplin
	AMD	7	Yu	HMG	2011	Euro	2594+4134 (5640+52174)	1f2e	1.05	Y	4	7	Y	CFH, HTRA1, CFI, C3	Meta-analysis of Neale and Chen
	AMD	8	Arakawa	Nat Gen	2011	EAsia	827+3323 (709+15571)	2de	1.06	N	2	4	Y	CFH, HTRA1	-
	RA	1	WTCCC	Nature	2007	Euro	1868+2938 (-)	1c	1.03	N	1	2	Y	PTPN22	7q32 ommited (sex-specific signal)
	RA	2	Plenge	NEJM	2007	Euro	1522+1850 (997+1777)	2ad	1.14	N	2	2	Y	PTPN22, TRAF1	100% cases CCP+
	RA	3	Plenge	Nat Gen	2007	Euro	397+1211 (1410+1845)	1a	1.12	N	1	1	Y	PTPN22	-
	RA	4	Julià	Arth Rheu	2008	Euro	400+400 (410+394)	2a	1.01	N	0	0	N	-	Extreme liability sampling
	RA	5	Raychaudhuri	Nat Gen	2008	Euro	3393+12460 (3829+5807)	1c2a	1.09	N	3	6	Y	PTPN22, TNFAIP3, CD40	Plenge + WTCCC (80% CCP+)
	RA	6	Gregersen	Nat Gen	2009	Euro	2418+4504 (2604+2882)	2b	1.06	N	3	5	Y	PTPN22, TRAF1, REL	Extension of Plenge-NARAC
	RA	7	Kochi	Nat Gen	2010	EAsia	2303+3380 (4768+17359)	2de	1.09	N	1	1	Y	CCR6	80% cases CCP+
	RA	8	Stahl	Nat Gen	2010	Euro	5539+20169 (6768+8806)	5	1.04	Y	5	14	Y	PTPN22, CTLA4, TNFAIP3, CD40, 5q11	Raychaudhuri + 3 new cohorts
	RA	9	Freudenberg	Arth Rheu	2011	EAsia	801+757 (718+719)	2d	1.04	N	1	1	Y	PADI4	90% cases CCP+
	RA	10	Zhernakova	PLoS Gen	2011	Euro	-	-	-	-	-	-	N	-	Meta-analysis of CD and RA to explore shared genetic architecture
	RA	11	Terao	HMG	2011	EAsia	1247+1486 (4168+5003)	2f	1.05	N	1	2	Y	PADI4	-
	RA	12	Eleftherohorinou	HMG	2011	Euro	-	-	-	-	-	-	N	-	Pathway based analysis of 2 previous GWAS
	RA	13	Hu	Exp Mol Med	2011	EAsia	100+600 (578+711)	1e	1.03	N	0	0	Y	-	-
	OA	1	Valdes	AJHG	2008	Euro	357+285 (1177+2376)	2d	-	N	0	0	Y	-	Pooled DNA. Top hit (7x10-7) ungathered
	OA	2	Miyamoto	Nat Gen	2008	EAsia	94+658 (1305+1529)	4	-	N	0	1	Y	-	-
	OA	3	Zhai	J Med Genet	2009	Euro	1804 (3266)	2ad	-	N	0	0	Y	-	Phenotype is hand osteoarthritis
	OA	4	Kerkhof	Arth Rheu	2010	Euro	1341+3496 (~15K+~39K)	2d	1.02	N	0	1	Y	-	-
	OA	5	Nakajima	PLoS One	2010	EAsia	899+3396 (167+347)	2d	1.08	N	0	0	Y	-	-
	OA	6	Evangelou	Ann Rheum Dis	2010	Euro	2371+35909 (4338+8530)	5	-	Y	0	1	Y	-	-
	OA	7	Panoutsopoulou	Ann Rheum Dis	2010	Euro	3177+4894 (10525+48392)	2e	1.08	N	0	0	Y	-	-
	OA	8	Day-Williams	AJHG	2011	Euro	3177+4894 (15864+19610)	2e	-	Y	0	1	Y	-	Imputation of 1000G on Panoutsopoulou
	AS	1	Moffatt	Nat Gen	2007	Euro	994+1243 (2320+3301)	2a	1.07	N	1	1	Y	ORMDL3	Phenotype is childhood asthma
	AS	2	Kim	Clin Exp All	2009	EAsia	-	-	-	-	-	-	N	-	Phenotype is occupational asthma
	AS	3	Himes	AJHG	2009	Euro	359+846 (3750+13365)	2d	1.03	N	1	1	Y	PDE4D	Phenotype is childhood asthma
	AS	4	Sleiman	NEJM	2009	Euro	793+1988 (917+1546)	2d	1.06	Y	1	1	Y	DENND1B	Also a combined GWAS with rep. samples (ungathered)
	AS	5	Li	J All Clin Imm	2010	Euro	473+1892 (-)	2bd	1.07	N	1	1	Y	RAD50-IL13	-
	AS	6	Himes	BMC Med Gen	2010	Euro	-	-	-	-	-	-	N	-	Extension of Himes
	AS	7	Moffatt (2)	NEJM	2010	Euro	10365+16110 (-)	2e	1.05	N	8	8	Y	IL18R1, IL33, SMAD3, GSDMA, IL2RB, SLC22A5, IL13, RORA	Multiple subphenotypes of asthma
	AS	8	DeWan	J All Clin Imm	2010	Euro	66+42 (38+561)	1e	1.03	N	0	0	Y	-	-
	AS	9	Kim	PLoS One	2010	EAsia	-	-	-	-	-	-	N	-	Phenotype is aspirin-induced asthma
	AS	10	Ferreira	EJHG	2010	Euro	986+1846 (391+213)	2be	1.01	Y	0	0	Y	-	-
	AS	11	Ege	J All Clin Imm	2011	Euro	-	-	-	-	-	-	N	-	GWAS for GxE interaction
	AS	12	Ricci	PLoS One	2011	Euro	-	-	-	-	-	-	N	-	GWAS of allergy with or without asthma
	AS	13	Schauberger	J All Clin Imm	2011	Euro	112+165 (1481+6475)	1a	-	N	0	0	Y	-	Pooled DNA
	AS	14	Hirota	Nat Gen	2011	EAsia	1531+3304 (5639+24608)	2de	1.07	N	0	4	Y	-	Rep. of rs1342326 ungathered (MAF = 0)
	AS	15	Torgerson	Nat Gen	2011	Euro	-	5	1.05	Y	-	-	Y	-	Only GWAS on EA considered
	AS	16	Noguchi	PLoS Gen	2011	EAsia	938+2376 (1653+1453)	2de	1.05	N	0	1	Y	-	-
	AS	17	Ferreira (2)	Lancet	2011	Euro	2669+4528 (13687+38146)	2be	1.01	Y	1	3	Y	ORMDL3	-
	AS	18	Du	J All Clin Imm	2011	Euro	-	-	-	-	-	-	N	-	GWAS for GxE interaction
	AS	19	Anantharaman	BMC Med Gen	2012	EAsia	490+490 (521+524)	1f	-	N	0	0	Y	-	Pooled DNA
	ATD	1	Esparza-Gordillo	Nat Gen	2009	Euro	939+975 (2637+3957)	1ce	1.14	N	0	1	Y	-	270 fam. in GWAS stage. FLG signal ungathered
	ATD	2	Sun	Nat Gen	2011	EAsia	1012+1362 (3624+12197)	2e	1.05	N	0	4	Y	-	Results for German replication cohort ungathered
	ATD	3	Paternoster	Nat Gen	2011	Euro	5606+20565 (5419+19833)	5	1.02	Y	0	3	Y	-	FLG signal uncaptured
	BP	1	Baum	Mol Psy	2007	Euro	461+563 (772+876)	-	1.13	N	0	0	Y	-	Pooled DNA
	BP	2	WTCCC	Nat Gen	2007	Euro	1868+2938 (-)	1c	1.09	N	0	0	Y	-	16p12 omitted (only genotypic test)
	BP	3	Sklar	Mol Psy	2008	Euro	1461+2008 (2 cohorts)	1c	1.01	N	0	0	Y	-	MYO5B omitted
	BP	4	Ferreira	Nat Gen	2008	Euro	4837+6209 (-)	1c	1.02	Y	1	1	Y	ANK3	WTCCC + Sklar + New (1098+1267)
	BP	5	Hattori	Am J M G	2009	EAsia	107+107 (395+409)	1a	1.03	N	0	0	Y	-	-
	BP	6	Scott	PNAS	2009	Euro	3683+14507 (-)	2d	1.04	Y	0	0	Y	-	WTCCC + New (2076+1676)
	BP	7	Smith	Mol Psy	2009	Euro	1001+1033 (-)	1f	1.03	N	0	0	Y	-	Cases (partially) overlap with Scott/Baum
	BP	8	Djurovic	J Aff Dis	2010	Euro	194+336 (435+11000)	1f	-	N	0	0	Y	-	-
	BP	9	Lee	Mol Psy	2010	EAsia	1000+1000 (409+1000)	2d	1.05	N	0	1	Y	-	-
	BP	10	Belmonte-Mah.	Am J M G	2011	Euro	645+1310 (3916+5112)	5	1.04	Y	0	0	Y	-	Cases: >1 psychotic symptoms per day
	BP	11	Jiang	Genet Epi	2011	Euro	-	-	-	-	-	-	N	-	Re-analysis of WTCCC data
	BP	12	Cichon	AJHG	2011	Euro	682+1300 (6303+31749)	2d	1.07	N	0	2	Y	-	-
	BP	13	Smith	PLoS Gen	2011	Euro	2191+1434 (WTCCC)	1f	-	N	0	0	Y	-	Genetic architecture of BP is explored
	BP	14	Yosifova	Gen Br Beh	2011	Euro	188+376 (122+328)	2d	-	N	0	0	Y	-	-
	BP	15	Sklar (2)	Nat Gen	2011	Euro	7481+9250 (4496+42422)	5	1.15	Y	1	4	Y	ANK3	Meta-analysis of several previous GWAS
	BP	16	Chen	Mol Psy	2011	Euro	6773+8883 (-)	5	-	Y	5	5	Y	ANK3, PTGFR, LMAN2L, 3p21, TRANK1	Meta-analysis of several previous GWAS. Only European analysis considered
	BP	17	Kerner	PLoS One	2012	Euro	-	-	-	-	-	-	N	-	GWAS of co-morbidity in BP
	BC	1	Stacey	Nat Gen	2007	Euro	1600+11563 (2954+6014)	2a	1.1	N	0	2	Y	-	-
	BC	2	Hunter	Nat Gen	2007	Euro	1145+1142 (1176+2072)	2c	-	N	0	1	Y	-	-
	BC	3	Easton	Nature	2007	Euro	4380+4280 (21860+22578)	3	1.06	N	3	5	Y	TNRC9, FGFR2, 8q24	Stage 1 and 2 joined as initial GWAS
	BC	4	Murabito	BMC Med Gen	2007	Euro	1335 (-)	1a	-	N	0	0	Y	-	-
	BC	5	Gold	PNAS	2008	Euro	-	-	-	-	-	-	N	-	100% of samples of Jewish ancestry
	BC	6	Kibriya	Bre Can Res	2008	-	-	-	-	-	-	-	N	-	Non-European ancestry individuals
	BC	7	Zheng	Nat Gen	2009	EAsia	1505+1522 (5026+2476)	1f	1.02	N	0	1	Y	-	-
	BC	8	Thomas	Nat Gen	2009	Euro	4547+4434 (4078+5223)	2c	1.01	N	0	6	Y	-	-
	BC	9	Turnbull	Nat Gen	2009	Euro	-	-	-	-	-	-	N	-	Cases have familial history of disease
	BC	10	Long	PLoS Gen	2010	EAsia	2073+2084 (10626+5764)	1f	-	N	0	1	Y	-	Extension of Zheng sample
	BC	11	Antoniou	Nat Gen	2010	Euro	-	-	-	-	-	-	N	-	GWAS restricted to BRCA1+ cases
	BC	12	Li	Bre Can Res	2011	Euro	2702+5726 (7386+7571)	2ad	1.01	N	0	2	Y	-	-
	BC	13	Gaudet	PLoS Gen	2011	Euro	-	-	-	-	-	-	N	-	GWAS restricted to BRCA2+ cases
	BC	14	Li	Bre Can Res	2011	Euro	-	-	-	-	-	-	N	-	GWAS of ER(-) samples from Li
	BC	15	Fletcher	JNCI	2011	Euro	-	-	-	-	-	-	N	-	Cases have familial history of disease
	BC	16	Lindstrom	Nat Gen	2011	Euro	-	-	-	-	-	-	N	-	Phenotype is mammographic density
	BC	17	Sehrawat	Hum Gen	2011	Euro	302+321 (1153+1215)	1f	-	N	0	0	Y	-	-
	BC	18	Cai	HMG	2011	EAsia	-	-	-	-	-	-	N	-	49 SNPs from Zheng (not included)
	BC	19	Haiman	Nat Gen	2011	Euro	-	-	-	-	-	-	N	-	GWAS analysis combined samples of European and African ancestry
	BC	20	Shu	Cancer Res	2012	EAsia	-	-	-	-	-	-	N	-	GWAS of breast cancer survival
	IS	1	Matarin	Lancet Neur	2007	Euro	249+268 (-)	2ad	-	N	0	0	Y	-	Pooled DNA
	IS	2	Gretarsdottir	Ann Neuro	2008	Euro	1661+10815 (2224+2583)	2a	1.07	N	0	1	Y	-	-
	IS	3	Yamada	Athero	2009	EAsia	131+135 (861+5124)	1d	-	N	0	0	Y	-	-
	IS	4	Ikram	NEJM	2009	Euro	1164+18058 (501+3613)	5	1.01	Y	1	1	Y	12p13	-
	IS	5	Cheong	Yons Med J	2011	EAsia	160+160 (673+267)	1b	-	N	0	0	Y	-	-
	IS	6	Meschia	Stroke	2011	Euro	248+307 (-)	-	-	N	0	0	Y	-	-
	IS	7	Meschia	PLoS One	2011	Euro	1470+1932 (-)	2def	1	Y	0	0	Y	-	Extension of Matarin
	CrA	1	Bilguvar	Nat Gen	2008	Euro	1580+6276 (495+676)	2ad	1.11	N	3	3	Y	2q33.1, SOX17, CDKN2A/B	Rep. attempts in Easia gathered from Yasuno
	CrA	2	Yasuno	Nat Gen	2010	Euro	2780+12515 (3111+1666)	5	1.01	Y	3	3	Y	SOX17, CDKN2A/B, RBBP8	-
	CrA	3	Akiyama	J Hum Gen	2010	EAsia	288+194 (1027+853)	2ª	1.01	N	0	0	Y	-	-
	CAD	1	McPherson	Science	2007	Euro	322+312 (3974+19832)	4	-	N	0	1	Y	-	-
	CAD	2	WTCCC	Nat Gen	2007	Euro	1868+2938 (-)	1c	1.06	N	1	1	Y	9p21	-
	CAD	3	Larson	BMC Med Gen	2007	Euro	1335 (-)	1a	-	N	0	0	Y	-	-
	CAD	4	Tregouet	Nat Gen	2009	Euro	-	-	-	-	-	-	N	-	Genome-wide haplotype study with WTCCC
	CAD	5	Erdmann	Nat Gen	2009	Euro	-	-	-	-	-	-	N	-	GWAS stage with MI samples only
	CAD	6	Smith	Circ Card Gen	2010	Euro	-	-	-	-	-	-	N	-	GWAS of 12 CVD-related phenotypes
	CAD	7	Reilly	Lancet	2011	Euro	1808+915 (10575+6468)	2cf	1.06	Y	2	3	Y	9p21, SORT1	Phenotype is angiographic CAD
	CAD	8	Wang	Nat Gen	2011	EAsia	230+230 (3240+4353)	1e	1.04	N	0	1	Y	-	GWAS divided in 100+100 and 130+130
	CAD	9	C4DGC	Nat Gen	2011	Euro	8424+7268 (18229+16357)	2eg	1.01	N	3	3	Y	9p21, SORT1, PHACTR1	Only GWAS on Europeans considered
	CAD	10	Schunkert	Nat Gen	2011	Euro	22233+64762 (28K+28K)	5	-	Y	15	25	Y	Several	Meta-analysis of 14 previous GWAS
	CAD	11	Wild PS	Circ Card Gen	2011	Euro	-	-	-	-	-	-	N	-	-
	CAD	12	Takeuchi	EJHG	2011	EAsia	806+1337 (3593+7299)	2de	1.15	N	1	2	Y	12q24	Rep. size of 1347+1337 for most attempts
	HT	1	WTCCC	Nat Gen	2007	Euro	1868+2938 (-)	1c	1.07	N	0	0	Y	-	Hypertension as >145/95 mmHg
	HT	2	Org	HMG	2009	Euro	364+596 (3444+3738)	1c	1.02	N	0	1	Y	-	-
	HT	3	Yang	PLoS One	2009	EAsia	175+175 (833+833)	1a	1.1	N	0	0	Y	-	Cases of young-onset HT
	HT	4	Newton-Cheh	Nat Gen	2009	Euro	-	-	-	-	-	-	N	-	GWAS of SBP/DBP (but HT in 2nd phase)
	HT	5	Levy	Nat Gen	2009	Euro	29136 (34433)	5	1.06	Y	1	1	Y	ATP2B1	Case-control sample size not available
	HT	6	Padmanabhan	PLoS Gen	2010	Euro	1621+1699 (19845+16541)	2de	1.07	N	1	1	Y	UMOD	-
	HT	7	Ehret	Nature	2011	Euro	-	-	-	-	-	-	N	-	GWAS of SBP/DBP (but HT in 2nd phase)
	UC	1	Franke	Nat Gen	2008	Euro	1167+777 (1855+3091)	1e	1.11	N	0	3	Y	-	-
	UC	2	Silverberg	Nat Gen	2009	Euro	1052+2571 (1387+1115)	2ad	1.04	N	4	4	Y	IL23R, 1p36, 1p36, 12q15	-
	UC	3	Asano	Nat Gen	2009	EAsia	376+934 (1011+2023)	2d	1.12	N	0	3	Y	-	-
	UC	4	Barrett	Nat Gen	2009	Euro	2361+5417 (2321+4818)	1f	1.08	N	8	10	Y	7q22, HNF4A, 1p36.12, 1p36, IL10, IL23R, MST1, NKX2-3	-
	UC	5	McGovern	Nat Gen	2010	Euro	2693+6791 (2009+1580)	2ade	1.04	N	6	14	Y	1p36, IL23R, 7q22, IFNG, PSMG10, REL	Meta-analysis of Silverberg + New (1671+4749)
	UC	6	Franke (2)	Nat Gen	2010	Euro	1043+1703 (2539+5428)	1f	1.13	Y	0	2	Y	-	Expansion of their first GWAS
	UC	7	Anderson	Nat Gen	2011	Euro	6687+19718 (9628+12917)	5	-	Y	35	47	Y	Several	Meta-analysis of all European GWAS
	KD	1	Burgner	PLoS Gen	2009	Euro	107+134 (583+1357)	1b	1.06	N	0	0	Y	-	-
	KD	2	Kim	Hum Gen	2011	EAsia	186+600 (222+600)	1f	-	N	0	0	Y	-	Additional GWAS performed in Taiwanese
	KD	3	Tsai	PLoS One	2011	EAsia	250+446 (208+366)	1f	1.12	N	0	0	Y	-	-
	KD	4	Khor	Nat Gen	2011	EAsia	405+6252 (1768+3131)	2e	-	N	0	3	Y	-	Loci ungathered because significant in pooled only
	ALL	1	Treviño	Nat Gen	2009	Euro	317+17958 (-)	1cf	1	N	2	2	Y	ARID5B, IKZF1	-
	ALL	2	Papaemmanuil	Nat Gen	2009	Euro	907+2398 (-)	2bd	1.03	N	3	3	Y	IKZF1, ARID5B, CEBPE	-
	ALL	3	Han	Leuk Res	2010	EAsia	45+48 (-)	1f	-	N	0	0	Y	-	-
	LC	1	Spinola	Can Lett	2006	Euro	338+335 (265+356)	1a	-	N	0	0	Y	-	Pooled DNA
	LC	2	Hung	Nature	2008	Euro	1926+2522 (2513+4752)	2a	1.03	N	1	1	Y	15q25	-
	LC	3	Amos	Nature	2008	Euro	1154+1137 (2013+3062)	2a	1.03	N	0	1	Y	-	Samples matched to smoking behaviour
	LC	4	Galvan	Int J Can	2008	Euro	482+522 (-)	2a	-	N	0	0	Y	-	Pooled DNA
	LC	5	Liu	JNCI	2008	Euro	-	-	-	-	-	-	N	-	Cases have familial history of disease
	LC	6	Wang	Nature	2008	Euro	1952+1438 (2448+2983)	2d	1.03	N	1	1	Y	15q25	Only results from Wang ascertained
	LC	7	McKay	Nature	2008	Euro	2971+3746 (2899+5573)	2a	-	N	2	2	Y	15q25, 5p15.33	Overlap with Hung
	LC	8	Broderick	Cancer Res	2009	Euro	-	-	-	-	-	-	N	-	Second phase of Wang (best 30K SNPs)
	LC	9	Landi	AJHG	2009	Euro	5739+5848 (-)	2de	1.03	N	2	2	Y	15q25, 5p15.33	Focus on NSCLC cases
	LC	10	Li	Lancet Onc	2010	Euro	377+377 (511+1007)	2be	1.01	N	0	0	Y	-	Lung cancer in never smokers
	LC	11	Hsiung	PLoS Gen	2010	EAsia	584+585 (1164+1736)	2de	1.01	N	1	1	Y	5p15.33	NSCLC in never smoker women
	LC	12	Miki	Nature	2010	EAsia	1004+1900 (1094+9138)	2de	1.04	N	0	0	Y	-	-
	LC	13	Yoon	HMG	2010	EAsia	621+1541(?)	1e	1.06	N	0	2	Y	-	NSCLC cases (ever and never smokers)
	LC	14	Frullanti	Cli Can Res	2011	Euro	-	-	-	-	-	-	N	-	Phenotype is prognosis in cases
	LC	15	Hu	Nat Gen	2011	EAsia	2331+3077 (6313+6409)	1f	1.05	N	3	4	Y	3q28, 5p15.33, 22q12.2	Heterogeneity in OR observed
	LC	16	Ahn	Hum Gen	2011	EAsia	446+497 (434+1000)	1f	1.04	N	0	0	Y	-	NSCLC in never smokers
	MI	1	Helgadottir	Science	2007	Euro	1607+6728 (2980+6041)	2a	1.13	N	0	1	Y	-	-
	MI	2	Suzuki	Pharm Gen	2007	EAsia	-	-	-	-	-	-	N	-	Phenotype is Coronary spam
	MI	3	Kathiresan	Nat Gen	2009	Euro	2967+3035 (9746+9746)	1f	1.01	Y	1	9	Y	9p21	-
	MI	4	Arking	PLoS One	2010	Euro	-	-	-	-	-	-	N	-	SCA (Sudden Cardiac Arrest) in CAD
	MI	5	Yoshida	Int J Mol Med	2010	EAsia	-	-	-	-	-	-	N	-	Not a true GWAS (150 SNPs)
	MI	6	Aoki	J Hum Gen	2010	EAsia	194+1539 (5177+6220)	3	1.03	N	0	2	Y	-	-
	MI	7	Yamada	Athero	2011	EAsia	134+137 (3954+13222)	1c	-	N	0	0	Y	-	-
	MI	8	Aouizerat	BMC CardD	2011	Euro	-	-	-	-	-	-	N	-	SCA (Sudden Cardiac Arrest) in CAD
	MI	9	Arking	PLoS Gen	2011	Euro	-	-	-	-	-	-	N	-	SCA (Sudden Cardiac Arrest) in CAD
	NL	1	Migayawa	Nat Gen	2008	EAsia	222+389 (259+190)	1c	1.07	N	0	1	Y	-	-
	NL	2	Hallmayer	Nat Gen	2009	Euro	807+1074 (1057+1104)	1cf	1.11	N	1	1	Y	TRA@	Replication data for 3 ethnicities
	NL	3	Hor	Nat Gen	2010	Euro	562+954 (370+495)	1ce	1	Y	0	0	Y	-	Additional GWAS controlling for HLA
	NHL	1	Skibola	Nat Gen	2009	Euro	221+592 (311+1489)	2d	-	N	0	0	Y	-	Only DLBCL subphenotype considered. Pooled DNA in GWAS
	NHL	2	Conde	Nat Gen	2010	Euro	257+750 (118+651)	2b	1.04	N	0	0	Y	-	Only DLBCL subphenotype considered
	NHL	3	Kumar	J Hum Gen	2011	EAsia	74+934 (325+3309)	2d	1.03	N	0	1	Y	-	-
	NHL	4	Smedby	PLoS Gen	2011	Euro	-	-	-	-	-	-	N	-	Not considered as 1st stage of GWAS with FL subtype only
	PC	1	Amundadottir	Nat Gen	2009	Euro	1896+1939 (2457+2654)	2c	1	N	0	1	Y	-	Samples of non-European ancestry in GWAS
	PC	2	Petersen	Nat Gen	2010	Euro	3851+3934	2de	1.01	N	3	3	Y	13q22.1, NR5A2, 5p15.3	Amundadottir + New (1955+1995)
	PC	3	Low	PLoS One	2010	EAsia	991+5209 (-)	2de	1.03	N	2	2	Y	FOXQ1, BICD1	-
	PC	4	Diergaarde	Pancreatology	2010	Euro	97+93 (-)	1f	-	N	0	0	Y	-	Pooled DNA
	PC	5	Wu	Nat Gen	2012	EAsia	981+1991 (2603+2877)	1f	1.06	N	2	5	Y	-	-
	PD	1	Maraganore	AJHG	2005	Euro	443+443 (332+332)	3	-	N	0	0	Y	-	Sibling pairs in GWAS stage
	PD	2	Fung	Lancet Neur	2006	Euro	-	-	-	-	-	-	N	-	262+260 samples joined to Pankratz
	PD	3	Pankratz	Hum Gen	2008	Euro	1119+1127 (-)	-	-	-	-	-	N	-	Cases familial risk. Meta-analysis with Fung
	PD	4	Latourelle	BMC Med Gen	2009	Euro	-	-	-	-	-	-	N	-	Phenotype is PD age of onset
	PD	5	Simon-Sanchez	Nat Gen	2009	Euro	1713+3978 (3361+4573)	2d	1.17	N	2	3	Y	SNCA, MAPT	-
	PD	6	Satake	Nat Gen	2009	EAsia	988+2521 (933+15753)	2d	1.06	N	1	4	Y	SNCA	-
	PD	7	Edwards	Ann Hum Gen	2010	Euro	604+619 (-)	2e	-	N	0	0	Y	-	GWAS considered only for new samples (Miami-MIHG GWAS)
	PD	8	Hamza	Nat Gen	2010	Euro	2000+1986 (-)	2g	1.03	N	1	1	Y	SNCA	Replication from Pankratz not considered
	PD	9	Spencer	HMG	2010	Euro	1705+5175 (1039+1984)	2f	1.04	N	2	2	Y	SNCA, MAPT	-
	PD	10	Saad	HMG	2010	Euro	1039+1984 (3232+7049)	2e	1.03	N	1	3	Y	SNCA	-
	PD	11	Simon-Sanchez (2)	EJHG	2010	Euro	772+2024 (-)	2e	1.06	N	0	0	Y	-	-
	PD	12	IPDGC	Lancet	2011	Euro	5333+12019 (7053+9007)	5	1.04	Y	10	10	Y	SYT11, ACMSD, STK39, MCCC1/LAMP3, GAK, BST1, SNCA, LRRK2, CCDC62/HIP1R, MAPT	Meta-analysis of 5 GWAS: Saad, Simon-Sanchez (I and II), Pankratz and Spencer
	PD	13	Bo	PLoS Gen	2011	Euro	3426+29624 (-)	2d	-	N	9	9	Y	GAK, MAPT, SNCA, LRRK2, MCCC1/LAMP3, GBA, SCARB2, SREBF1/RAI1, SLC41A1	23andMe GWAS. In silico replication with IPDGC samples (6584+15470)
	PD	14	Liu	BMC Med Gen	2011	Euro	-	-	-	-	-	-	N	-	100% of samples of Jewish ancestry
	PD	15	Hamza	PLoS Gen	2011	Euro	-	-	-	-	-	-	N	-	GWAS of GxE with coffee
	PrC	1	Yeager	Nat Gen	2007	Euro	1172+1157 (3124+3142)	2a	-	N	0	1	Y	-	-
	PrC	2	Gudmundsson	Nat Gen	2007	Euro	1453+3064 (1210+1445)	2a	1.11	N	1	1	Y	8q24	rs16901979 as a proxy for "HapC"
	PrC	3	Gudmundsson (2)	Nat Gen	2007	Euro	1501+11290 (1992+3058)	2a	1.1	N	1	3	Y	8q24	Expansion of their first GWAS
	PrC	4	Murabito	BMC Med Gen	2007	Euro	1335 (-)	1a	-	N	0	0	Y	-	-
	PrC	5	Duggan	JNCI	2007	Euro	1235+1599 (1242+917)	-	-	-	-	-	N	-	Phenotype is aggressive PrC
	PrC	6	Thomas	Nat Gen	2008	Euro	1172+1157 (3941+3964)	-	-	-	-	-	N	-	Custom testing of Yeager's best 5% SNPs
	PrC	7	Gudmund. (3)	Nat Gen	2008	Euro	-	-	-	-	-	-	N	-	Not a GWAS but a replication study
	PrC	8	Eeles	Nat Gen	2008	Euro	-	-	-	-	-	-	N	-	Cases with familial risk or early-age
	PrC	9	Sun	Cancer Res	2009	Euro	-	-	-	-	-	-	N	-	Phenotype is aggressive PrC
	PrC	10	Gudmund. (4)	Nat Gen	2009	Euro	-	-	-	-	-	-	N	-	Metaanalysis of Gudmundsson (2) + Thomas
	PrC	11	Eeles (2)	Nat Gen	2009	Euro	-	-	-	-	-	-	N	-	Custom testing of Eeles' best 43K SNPs
	PrC	12	Takata	Nat Gen	2010	EAsia	1583+3386 (3001+5415)	2de	1.06	N	6	9	Y	5p15, 6q22, NKX3‐1, 8q24, MSMB, HNF1B	-
	PrC	13	Fitzgerald	Can Epi Bio Prev	2011	Euro	202+100 (1022+1067)	1c	-	N	0	0	Y	-	-
	PrC	14	Schumacher	HMG	2011	Euro	2782+4458 (7358+6732)	2e	1.01	N	0	4	Y	-	In silico replication with Eeles and Duggan
	PrC	15	Kote-Jaray	Nat Gen	2011	Euro	4574+4164 (26055+25256)	-	-	-	-	-	N	-	Custom test of 1.3K SNPs from Eeles + Eeles (2)
	PrC	16	Nam	Can Biol Theo	2012	-	-	-	-	-	-	-	N	-	-
	PS	1	Capon	HMG	2008	Euro	318+288 (2361+1927)	2a	-	N	0	1	Y	-	Pooled DNA in GWAS stage
	PS	2	Liu	PLoS Gen	2008	Euro	223+591 (577+737)	2a	1.07	N	0	0	Y	-	-
	PS	3	Zhang	Nat Gen	2009	EAsia	1139+1132 (5182+6516)	2e	1.06	N	2	2	Y	LCE3D, IL12B	Rep. data from Sun (2010), with variable replication sample sizes
	PS	4	Nair	Nat Gen	2009	Euro	1359+1400 (5048+5041)	3	1.03	Y	1	6	Y	IL12B	-
	PS	5	Ellinghaus	Nat Gen	2010	Euro	472+1146 (6015+6891)	2e	1.07	Y	0	2	Y	-	-
	PS	6	Strange	Nat Gen	2010	Euro	2178+5175 (3174+ ≈6000)	2f	1.05	Y	5	9	Y	LCE3D, IL12B, IFIH1, ERAP1, TRAF3IP2	-
	PS	7	Stuart	Nat Gen	2010	Euro	1831+2546 (4064+4685)	2d3	1.06	Y	0	3	Y	-	Meta-analysis of Nair and Ellinghaus
	SZ	1	Lencz	Mol Psy	2007	Euro	178+144 (-)	1c	-	N	0	0	Y	-	Xp22.32 region omitted
	SZ	2	Shifman	PLoS Gen	2008	Euro	-	-	-	-	-	-	N	-	Pooled DNA in samples of Jewish ancestry
	SZ	3	Kirov	Mol Psy	2008	Euro	- (574 trios)	2d	0.94	N	0	0	Y	-	Pooled DNA
	SZ	4	Sullivan	Mol Psy	2008	Euro	-	-	-	-	-	-	N	-	Mixture of different ancestries (EA, AA)
	SZ	5	Walsh	Science	2008	Euro	-	-	-	-	-	-	N	-	CNV paper
	SZ	6	O'Donovan	Nat Gen	2008	Euro	479+2937 (6666+9897)	1c	1.08	N	0	1	Y	-	East Asian ancestry in replication samples
	SZ	7	Need	PLoS Gen	2009	Euro	871+863 (1460+12995)	2ad	-	N	0	0	Y	-	-
	SZ	8	Stefansson	Nature	2009	Euro	2663+13498 (4999+15555)	2ad	1.05	N	0	2	Y	-	Odds Ratios for TC4 and NRGN ascertained from pooled: Shi + Stefansson + Purcell
	SZ	9	Shi	Nature	2009	Euro	2681+2653 (8008+19077)	1f	1.08	N	0	2	Y	-
	SZ	10	Purcell	Nature	2009	Euro	3322+3587 (8008+19077)	1cef	1.09	N	0	2	Y	-
	SZ	11	Athanasiu	J Psy Res	2010	Euro	201+305 (2663+13780)	1f	1.02	N	0	0	Y	-	-
	SZ	12	Ikeda	Bio Psy	2010	EAsia	575+564 (1511+2451)	1e	1.06	N	0	0	Y	-	-
	SZ	13	Yamada	PLoS One	2011	EAsia	120 trios (506+506)	1a	-	N	0	0	Y	-	-
	SZ	14	Ma	Gen Br Beh	2011	EAsia	-	-	-	-	-	-	N	-	-
	SZ	15	Chen	Schizo Res	2011	Euro	-	-	-	-	-	-	N	-	Meta-analysis (focus on two genes)
	SZ	16	Rietschel	Mol Psy	2011	Euro	1169+3714 (7303+26274)	2de	1.13	N	0	1	Y	-	-
	SZ	17	Ripke	Nat Gen	2011	Euro	9394+12462 (8442+21397)	5	1.23	Y	0	3	Y	-	Meta-analysis of several GWAS (GC-adjusted pvalues considered)
	SZ	18	Yue	Nat Gen	2011	EAsia	746+1599 (4027+5603)	2e	1.01	N	1	1	Y	TSPAN18	-
	SZ	19	Shi	Nat Gen	2011	EAsia	3750+6468 (4384+4539)	1f	0.97	N	0	2	Y	-	-
	SSc	1	Zhou	Arth Rheu	2009	EAsia	133+557 (1238+627)	1e	-	N	0	0	Y	-	-
	SSc	2	Radstake	Nat Gen	2010	Euro	2296+5171 (2753+4569)	2bde	1.07	N	3	3	Y	TNPO3-IRF5, STAT4, CD247	-
	SSc	3	Allanore	PLoS Gen	2011	Euro	564+1776 (1682+3926)	2e	1.04	N	0	1	Y	-	-
	SSc	4	Gorlova	PLoS Gen	2011	Euro	1400+5172 (3175+4210)	2bde	1.06	N	3	3	Y	IRF8, STAT4, IRF5	lcSSC subphenotype considered
	SJS	1	Ueta	J All Clin Imm	2010	EAsia	60+300 (75+448)	1c	-	N	0	0	Y	-	Focus in patients with ocular complications
	SJS	2	Ozeki	HMG	2010	EAsia	55+898 (16+44)	2d	-	N	0	0	Y	-	Adverse reaction to drug (carbamazepine)
	SJS	3	Shen	Pharm Gen	2011	Euro	91+185 (-)	2g	-	N	0	0	Y	-	Several complex cohorts
	SJS	4	Genin	Orph J Rare Dis	2011	Euro	424+1881 (-)	2a	1.02	N	0	0	Y	-	-
	SJS	5	Tohkin	Pharm Gen	2011	EAsia	14+991 (-)	2g	-	N	0	0	Y	-	Allopurinol-related SJS
	SLE	1	Hom	NEJM	2008	Euro	1311+3340 (793+857)	2d	1.04	N	4	4	Y	STAT4, IRF5-TNPO3, BLK, ITGAM	-
	SLE	2	Harley	Nat Gen	2008	Euro	2552+4162 (-)	2d	1.18	N	16	16	Y	ITGAM, IRF5-TNPO3, KIAA1542, PXK, 1q25.1, STAT4, NMNAT2, 5q33.3, ATG5, ICA1, XKR6, BLK, 8p21.1, LYN, UBE2L3, SCUBE1	4 sets joint into a (discovery) GWAS
	SLE	3	Kozyrev	Nat Gen	2008	Euro	279+515 (2003+1968)	1a	-	N	0	1	Y	-	Focus in non-synonymous SNPs
	SLE	4	Graham	Nat Gen	2008	Euro	431+2155 (2448+2983)	1e	1.06	N	2	4	Y	IRF5-TNPO3, TNFAIP3	-
	SLE	5	Gateva	Nat Gen	2009	Euro	-	-	-	-	-	-	N	-	Custom testing of Hom's best 5% SNPs
	SLE	6	Han	Nat Gen	2009	EAsia	1047+1205 (3152+7050)	2e	1.04	N	2	15	Y	STAT4, BLK	-
	SLE	7	Yang	PLoS Gen	2010	EAsia	314+1484 (3300+4200)	2e	1.03	N	2	4	Y	STAT4,TNFAIP3	-
	SLE	8	Yang(2)	HMG	2010	EAsia	612+1160 (2552+3322)	2e	1.05	N	0	1	Y	-	Case sample partially overlaps with Yang
	SLE	9	Chung	PLoS Gen	2011	Euro	-	-	-	-	-	-	N	-	Anti-dsDNA(+) versus anti-dsDNA(-)
	SLE	10	Li	Lupus	2011	EAsia	612+2193 (3339+4737)	2e	1.05	N	0	1	Y	-	Replication attempts for rs704853 gathered
	T2D	1	Sladek	Nature	2007	Euro	-	-	-	-	-	-	N	-	Cases with family history, of young onset (<45yo) and low BMI (< 30)
	T2D	2	Zeggini	Nat Gen	2007	Euro	1924+2938 (3757+5346)	1c	-	N	2	3	Y	TCF7L2, FTO	-
	T2D	3	Scott	Nat Gen	2007	Euro	1161+1174 (1215+1258)	2a	1.03	Y	0	1	Y	-	-
	T2D	4	Saxena	Nat Gen	2007	Euro	1464+1467 (5065+5785)	1c	1.05	N	0	4	Y	-	-
	T2D	5	Steinthorsdottir	Nat Gen	2007	Euro	1399+5275 (2436+7387)	2a	1.28	N	1	2	Y	TCF7L2	-
	T2D	6	Salonen	AJHG	2007	Euro	-	-	-	-	-	-	N	-	Cases with family history and 40% of them of Jewish ancestry
	T2D	7	Rampersaud	Diabetes	2007	Euro	124+295 (-)	1a	-	N	0	0	Y	-	-
	T2D	8	DIAGRAM	Nat Gen	2008	Euro	4549+5579 (~23K+55K)	1c2a	1.04	Y	2	15	Y	TCF7L2, CDKAL1	WTCCC2 + DGI + FUSION
	T2D	9	Yasuda	Nat Gen	2008	EAsia	188+752 (1424+1424)	4	1.06	N	0	1	Y	-	-
	T2D	10	Unoki	Nat Gen	2008	EAsia	194+1558 (4924+2618)	4	-	N	0	3	Y	-	-
	T2D	11	Timpson	Diabetes	2009	Euro	-	-	-	-	-	-	N	-	WTCCC into Obese vs. Lean
	T2D	12	Takeuchi	Diabetes	2009	EAsia	1629+1517 (4000+4889)	2d	1.03	N	2	6	Y	CDKAL1, CDKN2A/B	-
	T2D	13	Rung	Nat Gen	2009	Euro	-	-	-	-	-	-	N	-	Top 5% SNPs from Sladek (16K SNPs)
	T2D	14	Tsai	PLoS Gen	2010	EAsia	995+894 (1803+1473)	2d	1.08	N	0	3	Y	-	-
	T2D	15	Qi	HMG	2010	Euro	2591+3052 (~11K+73K)	1f	1.02	N	2	2	Y	TCF7L2, 2q24	-
	T2D	16	DIAGRAM+	Nat Gen	2010	Euro	8130+38987 (34412+59925)	5	1.07	Y	11	21	Y	IGF2BP2, WFS1, CDKAL1, JAZF1, SLC30A8, CDKN2A/B, HHEX-IDE, TCF7L2, FTO, ZBED3	Meta-analysis of DIAGRAM + Sladek + Steinthorsdottir + 3 cohorts
	T2D	17	Yamauchi	Nat Gen	2010	EAsia	4470+3071 (6508+5443)	2de	1.1	N	2	6	Y	KCNQ1, CDKAL1	-
	T2D	18	Shu	PLoS Gen	2010	EAsia	1019+1710 (6184+9853)	1f	1.03	N	0	2	Y	-	-
	T2D	19	Sim	PLoS Gen	2011	EAsia	2010+1945 (-)	2eg	1.02	Y	0	0	Y	-	-
	T2D	20	Cui	PLoS One	2011	EAsia	793+806 (4445+4458)	2ef	1.08	N	0	1	Y	-	-
	T2D	21	Cho	Nat Gen	2012	EAsia	6952+11865 (18127+17646)	5	1.05	Y	3	11	Y	CDKAL1, CDKN2AB, KCNQ1	Meta-analysis of previous GWAS
	a AD = Alcohol dependence; AMD = Age-related macular degeneration; RA = Rheumatoid arthritis; OA = Osteoarthritis; AS = Asthma; ATD = Atopic dermatitis; BP = Bipolar disorder; BC = Breast cancer; IS = Ischemic stroke;
	CrA = Cerebral aneurysm; CAD = Coronary artery disease; HT = Hypertension; UC = Ulcerative colitis; KD = Kawasaki Disease; ALL = Acute lymphoblastic leukemia; LC = Lung cancer; MI = Myocardial infarction;
	NL = Narcolepsy; NHL = Non-Hodgkin lymphoma; PC = Pancreatic cancer; PD = Parkinson's disease; PrC = Prostate cancer; PS = Psoriasis; SZ = Schizophrenia; SSc = Scleroderma; SJS = Stevens-Johnson syndrome;
	SLE = Systemic lupus erythematosus; T2D = Type 2 diabetes;
	b This column records the sample size (in cases and controls) participating in GWAS Initial stage (in top) and replications stages (among brackets)
	c Chip referes to the genotyping array used in each GWAS, coded as follows: 1.-Affymetrix a:100K b:250K c:500K d:550K e:5.0 f:6.0; 2.-Illumina a:300K b:370K c:500K d:550K e:610Quad f:Inf660 g:1M
	3.-Perlegen; 4.-Customized; 5.-Several arrays;
	d Genomic control inflation factor for the initial GWAS stage (if several, the maximum value)
	e Imputation used in GWAS stage? (Y/N)
	f Number of genome-wide significant (p<5×10-8 for GWAS with imputation) regions in initial GWAS stage and after replication
	g This column indicates whether the GWAS was ascertained for the present study (Y/N)
	h List of regions genome-wide significant in initial GWAS stage

## Sheet: NEW
	Supplementary Table 2: List and features of Genome-Wide Association Studies ascertained for the present study
	Disa	N	Author	Journalx	Y	Popx	Sample Sizeb	Chipc	λd	Impe	Sign. Regions GWASf	Sign. Final Regionsf	Sel?g	Sign. Regionsh	Commentsx
	AD	1	Johnson	Am J M G	2006	Euro	-	-	-	-	-	-	N	-	Pooled DNA analysis on COGA sample
	AD	2	Treutlein	Arch Gen Psy	2009	Euro	476+1358 (984+974)	2d	1.1	N	0	1	Y	-	Early-onset cases (< 28 yo)
	AD	3	Edenberg	Alc Cli Exp Res	2010	Euro	847+552 (262 families)	2g	1.05	N	0	0	Y	-	-
	AD	3	Edenberg	Alc Cli Exp Res	2010	Africa	345+140 (-)	-	-	-	-	-	N	-	GWAS stage only in EA ancestry samples
	AD	4	Lind	PNAS	2010	Euro	625+488 (-)	2g	-	N	0	0	Y	-	Pooled GWAS of co-morbidity with Nicotine dependence (only AD considered)
	AD	5	Bierut	Twin Res Hum Gen	2010	Euro	1235+1433 (Treutlein)	2g	-	N	0	0	Y	-	High comorbid dependences in cases
	AD	5	Bierut	PNAS	2010	Africa	662+499 (35 families)	2g	-	N	0	0	Y	-	-
	AD	6	Baik	Am J Cli Nut	2011	EAsia	1721 (1113)	1e	1	N	1	1	Y	ALDH2	Average alcohol consumption in drinkers
	AD	7	Kendler	Alc Cli Exp Res	2010	Euro	-	-	-	-	-	-	N	-	Alcohol consumption in average population
	AD	7	Kendler	Alc Cli Exp Res	2010	Africa	-	-	-	-	-	-	N	-	Alcohol consumption in average population
	AD	8	Takeuchi	Circ J	2011	EAsia	733+729 (4047+1211)	2d	1.01	N	1	1	Y	ALDH2	Several drinking behavious analyzed
	AD	9	Schumann	PNAS	2011	Euro	-	-	-	-	-	-	N	-	Dairy alcohol intake in general population
	AD	10	Heath	Bio Psy	2011	Euro	≈8754 (3393)	2b	-	N	0	0	Y	-	Phenotype is heaviness of drinking
	AD	11	Wang	J Psy Res	2011	Euro	1283+1416 (1650+1684)	2g	-	N	0	0	Y	-	Meta-analysis of Bierut and Treutlein
	AD	12	Lydall	Psy Genet	2011	Euro	-	-	-	-	-	-	N	-	GWAS of alcoholism in bipolar disorder
	AD	13	Zuo	Neuropsy	2011	Euro	-	-	-	-	-	-	N	-	Reanalysis of data from Wang
	AD	14	Frank	Add Bio	2011	Euro	1333+2168 (-)	2def	1.04	N	1	1	Y	ADH1B/C	Samples (partially) overlap with Treutlein
	AMD	1	Klein	Science	2005	Euro	96+50 (-)	1a	-	N	1	1	Y	CFH	Phenotype is dry AMD
	AMD	2	DeWan	Science	2006	EAsia	96+130 (-)	1a	-	N	1	1	Y	HTRA1	Phenotype is wet AMD
	AMD	3	Neale	PNAS	2010	Euro	979+1709 (5789+4234)	1f	1.04	N	2	3	Y	CFH, HTRA1	-
	AMD	4	Chen	PNAS	2010	Euro	2157+1150 (7749+4625)	2b	1.01	Y	3	5	Y	C3, CFH, HTRA1	-
	AMD	5	Kopplin	Gen & Imm	2010	Euro	377+161 (1896+1866)	1a	1.04	N	2	3	Y	CFH, HTRA1	Only AREDS considered for GWAS
	AMD	6	Ryu	Mol Vis	2010	Euro	-	-	-	-	-	-	N	-	AREDS already used in Kopplin
	AMD	7	Yu	HMG	2011	Euro	2594+4134 (5640+52174)	1f2e	1.05	Y	4	7	Y	CFH, HTRA1, CFI, C3	Meta-analysis of Neale and Chen
	AMD	8	Arakawa	Nat Gen	2011	EAsia	827+3323 (709+15571)	2de	1.06	N	2	4	Y	CFH, HTRA1	-
	RA	1	Steer	Gen & Imm	2006	Euro	625+458 (-)	1a	-	N	0	0	Y	-	Pooled DNA
	RA	2	WTCCC	Nature	2007	Euro	1868+2938 (-)	1c	1.03	N	1	2	Y	PTPN22	7q32 ommited (sex-specific signal)
	RA	3	Plenge	NEJM	2007	Euro	1522+1850 (997+1777)	2ad	1.14	N	2	2	Y	PTPN22, TRAF1	100% cases CCP+
	RA	4	Plenge	Nat Gen	2007	Euro	397+1211 (1410+1845)	1a	1.12	N	1	1	Y	PTPN22	-
	RA	5	Julià	Arth Rheu	2008	Euro	-	-	-	-	-	-	N	-	Extreme liability sampling
	RA	6	Raychaudhuri	Nat Gen	2008	Euro	3393+12460 (3829+5807)	1c2a	1.09	N	3	6	Y	PTPN22, TNFAIP3, CD40	Plenge + WTCCC (80% CCP+)
	RA	7	Gregersen	Nat Gen	2009	Euro	2418+4504 (2604+2882)	2b	1.06	N	3	5	Y	PTPN22, TRAF1, REL	Extension of Plenge-NARAC
	RA	8	Kochi	Nat Gen	2010	EAsia	2303+3380 (4768+17359)	2de	1.09	N	1	1	Y	CCR6	80% cases CCP+
	RA	9	Stahl	Nat Gen	2010	Euro	5539+20169 (6768+8806)	5	1.04	Y	5	14	Y	PTPN22, CTLA4, TNFAIP3, CD40, 5q11	Raychaudhuri + 3 new cohorts
	RA	10	Freudenberg	Arth Rheu	2011	EAsia	801+757 (718+719)	2d	1.04	N	1	1	Y	PADI4	90% cases CCP+
	RA	11	Zhernakova	PLoS Gen	2011	Euro	-	-	-	-	-	-	N	-	Meta-analysis of CD and RA to explore shared genetic architecture
	RA	12	Terao	HMG	2011	EAsia	1247+1486 (4168+5003)	2f	1.05	N	1	2	Y	PADI4	-
	RA	13	Eleftherohorinou	HMG	2011	Euro	-	-	-	-	-	-	N	-	Pathway based analysis of 2 previous GWAS
	RA	14	Hu	Exp Mol Med	2011	EAsia	100+600 (578+711)	1e	1.03	N	0	0	Y	-	-
	OA	1	Valdes	AJHG	2008	Euro	357+285 (1177+2376)	2d	-	N	0	0	Y	-	Pooled DNA. Top hit (7x10-7) ungathered
	OA	2	Miyamoto	Nat Gen	2008	EAsia	94+658 (1305+1529)	4	-	N	0	1	Y	-	-
	OA	3	Zhai	J Med Genet	2009	Euro	1804 (3266)	2ad	-	N	0	0	Y	-	Phenotype is hand osteoarthritis
	OA	4	Kerkhof	Arth Rheu	2010	Euro	1341+3496 (~15K+~39K)	2d	1.02	N	0	1	Y	-	-
	OA	5	Nakajima	PLoS One	2010	EAsia	899+3396 (167+347)	2d	1.08	N	0	0	Y	-	-
	OA	6	Evangelou	Ann Rheum Dis	2010	Euro	2371+35909 (4338+8530)	5	-	Y	0	1	Y	-	-
	OA	7	Panoutsopoulou	Ann Rheum Dis	2010	Euro	3177+4894 (10525+48392)	2e	1.08	N	0	0	Y	-	-
	OA	8	Day-Williams	AJHG	2011	Euro	3177+4894 (15864+19610)	2e	-	Y	0	1	Y	-	Imputation of 1000G on Panoutsopoulou
	AS	1	Moffatt	Nature	2007	Euro	994+1243 (2320+3301)	2a	1.07	N	1	1	Y	ORMDL3	Phenotype is childhood asthma
	AS	2	Kim	Clin Exp All	2009	EAsia	-	-	-	-	-	-	N	-	Phenotype is occupational asthma
	AS	3	Himes	AJHG	2009	Euro	359+846 (3750+13365)	2d	1.03	N	1	1	Y	PDE4D	Phenotype is childhood asthma
	AS	4	Sleiman	NEJM	2009	Euro	793+1988 (917+1546)	2d	1.06	Y	1	1	Y	DENND1B	Also a combined GWAS with rep. samples (ungathered)
	AS	5	Mathias	J All Clin Imm	2010	Africa	464+471 (2331+2874)	2f	1.012	Y	0	0	Y	-	Significant SNPs ungathered because of low MAF. Moreover, only GWAS on African Americans considered
	AS	6	Li	J All Clin Imm	2010	Euro	473+1892 (-)	2bd	1.07	N	1	1	Y	RAD50-IL13	-
	AS	7	Himes	BMC Med Gen	2010	Euro	-	-	-	-	-	-	N	-	Extension of Himes
	AS	8	Moffatt (2)	NEJM	2010	Euro	10365+16110 (-)	2e	1.05	N	8	8	Y	IL18R1, IL33, SMAD3, GSDMA, IL2RB, SLC22A5, IL13, RORA	Multiple subphenotypes of asthma
	AS	9	DeWan	J All Clin Imm	2010	Euro	66+42 (38+561)	1e	1.03	N	0	0	Y	-	-
	AS	10	Kim	PLoS One	2010	EAsia	-	-	-	-	-	-	N	-	Phenotype is aspirin-induced asthma
	AS	11	Ferreira	EJHG	2010	Euro	986+1846 (391+213)	2be	1.01	Y	0	0	Y	-	-
	AS	12	Ege	J All Clin Imm	2011	Euro	-	-	-	-	-	-	N	-	GWAS for GxE interaction
	AS	13	Ricci	PLoS One	2011	Euro	-	-	-	-	-	-	N	-	GWAS of allergy with or without asthma
	AS	14	Schauberger	J All Clin Imm	2011	Euro	112+165 (1481+6475)	1a	-	N	0	0	Y	-	Pooled DNA
	AS	15	Hirota	Nat Gen	2011	EAsia	1531+3304 (5639+24608)	2de	1.07	N	0	4	Y	-	Rep. of rs1342326 ungathered (MAF = 0)
	AS	16	Torgerson	Nat Gen	2011	Euro	-	5	1.05	Y	0	0	Y	-	Only GWAS on EA considered
	AS	16	Torgerson	Nat Gen	2011	Africa	-	5	1	Y	0	0	Y	-	Joint GWAS on AA and AC considered (Mathias included), but unknown sample size
	AS	17	Noguchi	PLoS Gen	2011	EAsia	938+2376 (1653+1453)	2de	1.05	N	0	1	Y	-	-
	AS	18	Ferreira (2)	Lancet	2011	Euro	2669+4528 (13687+38146)	2be	1.01	Y	1	3	Y	ORMDL3	-
	AS	19	Du	J All Clin Imm	2011	Euro	-	-	-	-	-	-	N	-	GWAS for GxE interaction
	AS	20	Anantharaman	BMC Med Gen	2012	EAsia	490+490 (521+524)	1f	-	N	0	0	Y	-	Pooled DNA
	ATD	1	Esparza-Gordillo	Nat Gen	2009	Euro	939+975 (2637+3957)	1ce	1.14	N	0	1	Y	-	270 fam. in GWAS stage. FLG signal ungathered
	ATD	2	Sun	Nat Gen	2011	EAsia	1012+1362 (3624+12197)	2e	1.05	N	0	4	Y	-	Results for German replication cohort ungathered
	ATD	3	Paternoster	Nat Gen	2011	Euro	5606+20565 (5419+19833)	5	1.02	Y	0	3	Y	-	FLG signal uncaptured
	BP	1	Baum	Mol Psy	2007	Euro	461+563 (772+876)	-	1.13	N	0	0	Y	-	Pooled DNA
	BP	2	WTCCC	Nat Gen	2007	Euro	1868+2938 (-)	1c	1.09	N	0	0	Y	-	16p12 omitted (only genotypic test)
	BP	3	Sklar	Mol Psy	2008	Euro	1461+2008 (2 cohorts)	1c	1.01	N	0	0	Y	-	MYO5B omitted
	BP	4	Ferreira	Nat Gen	2008	Euro	4837+6209 (-)	1c	1.02	Y	1	1	Y	ANK3	WTCCC + Sklar + New (1098+1267)
	BP	5	Hattori	Am J M G	2009	EAsia	107+107 (395+409)	1a	1.03	N	0	0	Y	-	-
	BP	6	Scott	PNAS	2009	Euro	3683+14507 (-)	2d	1.04	Y	0	0	Y	-	WTCCC + New (2076+1676)
	BP	7	Smith	Mol Psy	2009	Euro	1001+1033 (-)	1f	1.03	N	0	0	Y	-	Cases (partially) overlap with Scott/Baum
	BP	7	Smith	Mol Psy	2009	Africa	345+670 (-)	1f	-	N	0	0	Y	-	-
	BP	8	Djurovic	J Aff Dis	2010	Euro	194+336 (435+11000)	1f	-	N	0	0	Y	-	-
	BP	9	Lee	Mol Psy	2010	EAsia	1000+1000 (409+1000)	2d	1.05	N	0	1	Y	-	-
	BP	10	Belmonte-Mah.	Am J M G	2011	Euro	645+1310 (3916+5112)	5	1.04	Y	0	0	Y	-	Cases: >1 psychotic symptoms per day
	BP	11	Jiang	Genet Epi	2011	Euro	-	-	-	-	-	-	N	-	Re-analysis of WTCCC data
	BP	12	Cichon	AJHG	2011	Euro	682+1300 (6303+31749)	2d	1.07	N	0	2	Y	-	-
	BP	13	Smith	PLoS Gen	2011	Euro	2191+1434 (WTCCC)	1f	-	N	0	0	Y	-	Genetic architecture of BP is explored
	BP	14	Yosifova	Gen Br Beh	2011	Euro	188+376 (122+328)	2d	-	N	0	0	Y	-	-
	BP	15	Sklar (2)	Nat Gen	2011	Euro	7481+9250 (4496+42422)	5	1.15	Y	1	4	Y	ANK3	Meta-analysis of several previous GWAS
	BP	16	Chen	Mol Psy	2011	Euro	6773+8883 (-)	5	-	Y	5	5	Y	ANK3, PTGFR, LMAN2L, 3p21, TRANK1	Meta-analysis of several previous GWAS. Only European analysis considered
	BP	17	Kerner	PLoS One	2012	Euro	-	-	-	-	-	-	N	-	GWAS of co-morbidity in BP
	BC	1	Stacey	Nat Gen	2007	Euro	1600+11563 (2954+6014)	2a	1.1	N	0	2	Y	-	-
	BC	2	Hunter	Nat Gen	2007	Euro	1145+1142 (1176+2072)	2c	-	N	0	1	Y	-	-
	BC	3	Easton	Nature	2007	Euro	4380+4280 (21860+22578)	3	1.06	N	3	5	Y	TNRC9, FGFR2, 8q24	Stage 1 and 2 joined as initial GWAS
	BC	4	Murabito	BMC Med Gen	2007	Euro	1335 (-)	1a	-	N	0	0	Y	-	-
	BC	5	Gold	PNAS	2008	Euro	-	-	-	-	-	-	N	-	100% of samples of Jewish ancestry
	BC	6	Kibriya	Bre Can Res	2008	Euro	-	-	-	-	-	-	N	-	Non-European ancestry individuals
	BC	7	Zheng	Nat Gen	2009	EAsia	1505+1522 (5026+2476)	1f	1.02	N	0	1	Y	-	-
	BC	8	Thomas	Nat Gen	2009	Euro	4547+4434 (4078+5223)	2c	1.01	N	0	6	Y	-	-
	BC	9	Turnbull	Nat Gen	2009	Euro	-	-	-	-	-	-	N	-	Cases have familial history of disease
	BC	10	Long	PLoS Gen	2010	EAsia	2073+2084 (10626+5764)	1f	-	N	0	1	Y	-	Extension of Zheng sample
	BC	11	Antoniou	Nat Gen	2010	Euro	-	-	-	-	-	-	N	-	GWAS restricted to BRCA1+ cases
	BC	12	Li	Bre Can Res	2011	Euro	2702+5726 (7386+7571)	2ad	1.01	N	0	2	Y	-	-
	BC	13	Gaudet	PLoS Gen	2011	Euro	-	-	-	-	-	-	N	-	GWAS restricted to BRCA2+ cases
	BC	14	Li	Bre Can Res	2011	Euro	-	-	-	-	-	-	N	-	GWAS of ER(-) samples from Li
	BC	15	Fletcher	JNCI	2011	Euro	-	-	-	-	-	-	N	-	Cases have familial history of disease
	BC	16	Lindstrom	Nat Gen	2011	Euro	-	-	-	-	-	-	N	-	Phenotype is mammographic density
	BC	17	Sehrawat	Hum Gen	2011	Euro	302+321 (1153+1215)	1f	-	N	0	0	Y	-	-
	BC	18	Cai	HMG	2011	EAsia	-	-	-	-	-	-	N	-	49 SNPs from Zheng (not included)
	BC	19	Haiman	Nat Gen	2011	Euro	-	-	-	-	-	-	N	-	GWAS analysis combined samples of European and African ancestry
	BC	20	Shu	Cancer Res	2012	EAsia	-	-	-	-	-	-	N	-	GWAS of breast cancer survival
	IS	1	Matarin	Lancet Neur	2007	Euro	249+268 (-)	2ad	-	N	0	0	Y	-	Pooled DNA
	IS	2	Gretarsdottir	Ann Neuro	2008	Euro	1661+10815 (2224+2583)	2a	1.07	N	0	1	Y	-	-
	IS	3	Yamada	Athero	2009	EAsia	131+135 (861+5124)	1d	-	N	0	0	Y	-	-
	IS	4	Ikram	NEJM	2009	Euro	1164+18058 (501+3613)	5	1.01	Y	1	1	Y	12p13	-
	IS	5	Cheng	G3	2011	Euro	-	-	-	-	-	-	N	-	Phenotype is early-onset stroke
	IS	6	Cheong	Yons Med J	2011	EAsia	160+160 (673+267)	1b	-	N	0	0	Y	-	-
	IS	7	Meschia	Stroke	2011	Euro	248+307 (-)	-	-	N	0	0	Y	-	-
	IS	8	Meschia	PLoS One	2011	Euro	1470+1932 (-)	2def	1	Y	0	0	Y	-	Extension of Matarin
	CrA	1	Bilguvar	Nat Gen	2008	Euro	1580+6276 (495+676)	2ad	1.11	N	3	3	Y	2q33.1, SOX17, CDKN2A/B	Rep. attempts in Easia gathered from Yasuno
	CrA	2	Yasuno	Nat Gen	2010	Euro	2780+12515 (3111+1666)	5	1.01	Y	3	3	Y	SOX17, CDKN2A/B, RBBP8	-
	CrA	3	Akiyama	J Hum Gen	2010	EAsia	288+194 (1027+853)	2ª	1.01	N	0	0	Y	-	-
	CAD	1	McPherson	Science	2007	Euro	322+312 (3974+19832)	4	-	N	0	1	Y	-	-
	CAD	2	WTCCC	Nat Gen	2007	Euro	1868+2938 (-)	1c	1.06	N	1	1	Y	9p21	-
	CAD	3	Larson	BMC Med Gen	2007	Euro	1335 (-)	1a	-	N	0	0	Y	-	-
	CAD	4	Tregouet	Nat Gen	2009	Euro	-	-	-	-	-	-	N	-	Genome-wide haplotype study with WTCCC
	CAD	5	Erdmann	Nat Gen	2009	Euro	-	-	-	-	-	-	N	-	GWAS stage with MI samples only
	CAD	6	Smith	Circ Card Gen	2010	Euro	-	-	-	-	-	-	N	-	GWAS of 12 CVD-related phenotypes
	CAD	6	Smith	Circ Card Gen	2010	Africa	-	-	-	-	-	-	N	-	GWAS of 12 CVD-related phenotypes
	CAD	7	Lettre	PLoS Gen	2011	Africa	260+5453 (621+1229)	1f	0.99	Y	0	0	Y	-	-
	CAD	8	Reilly	Lancet	2011	Euro	1808+915 (10575+6468)	2cf	1.06	Y	2	3	Y	9p21, SORT1	Phenotype is angiographic CAD
	CAD	9	Wang	Nat Gen	2011	EAsia	230+230 (3240+4353)	1e	1.04	N	0	1	Y	-	GWAS divided in 100+100 and 130+130
	CAD	10	C4DGC	Nat Gen	2011	Euro	8424+7268 (18229+16357)	2eg	1.01	N	3	3	Y	9p21, SORT1, PHACTR1	Only GWAS on Europeans considered
	CAD	11	Schunkert	Nat Gen	2011	Euro	22233+64762 (28K+28K)	5	-	Y	15	25	Y	Several	Meta-analysis of 14 previous GWAS
	CAD	12	Wild PS	Circ Card Gen	2011	Euro	-	-	-	-	-	-	N	-	-
	CAD	13	Barbalic	PLoS Gen	2011	Africa	-	-	-	-	-	-	N		Phenotype is incident CHD
	CAD	14	Takeuchi	EJHG	2011	EAsia	806+1337 (3593+7299)	2de	1.15	N	1	2	Y	12q24	Rep. size of 1347+1337 for most attempts
	HT	1	WTCCC	Nat Gen	2007	Euro	1868+2938 (-)	1c	1.07	N	0	0	Y	-	Hypertension as >145/95 mmHg
	HT	2	Org	HMG	2009	Euro	364+596 (3444+3738)	1c	1.02	N	0	1	Y	-	-
	HT	3	Yang	PLoS One	2009	EAsia	175+175 (833+833)	1a	1.1	N	0	0	Y	-	Cases of young-onset HT
	HT	4	Newton-Cheh	Nat Gen	2009	Euro	-	-	-	-	-	-	N	-	GWAS of SBP/DBP (but HT in 2nd phase)
	HT	5	Levy	Nat Gen	2009	Euro	29136 (34433)	5	1.06	Y	1	1	Y	ATP2B1	Case-control sample size not available
	HT	6	Adeyemo	PLoS Gen	2009	Africa	509+508 (366+614)	1f	1.01	N	0	0	Y	-	Only HT analysis considered
	HT	7	Padmanabhan	PLoS Gen	2010	Euro	1621+1699 (19845+16541)	2de	1.07	N	1	1	Y	UMOD	-
	HT	8	Ehret	Nature	2011	Euro	-	-	-	-	-	-	N	-	GWAS of SBP/DBP (but HT in 2nd phase)
	HT	9	Lettre	PLoS Gen	2011	Africa	4069+3848 (1372+1482)	1f	1.02	Y	0	0	Y	-	New SNP rs7801190 not gathered because it is discarded by the authors
	HT	10	Fox	HMG	2011	Africa	-	-	-	-	-	-	N	-	GWAS of SBP/DBP
	UC	1	Franke	Nat Gen	2008	Euro	1167+777 (1855+3091)	1e	1.11	N	0	3	Y	-	-
	UC	2	Silverberg	Nat Gen	2009	Euro	1052+2571 (1387+1115)	2ad	1.04	N	4	4	Y	IL23R, 1p36, 1p36, 12q15	-
	UC	3	Asano	Nat Gen	2009	EAsia	376+934 (1011+2023)	2d	1.12	N	0	3	Y	-	-
	UC	4	Barrett	Nat Gen	2009	Euro	2361+5417 (2321+4818)	1f	1.08	N	8	10	Y	7q22, HNF4A, 1p36.12, 1p36, IL10, IL23R, MST1, NKX2-3	-
	UC	5	McGovern	Nat Gen	2010	Euro	2693+6791 (2009+1580)	2ade	1.04	N	6	14	Y	1p36, IL23R, 7q22, IFNG, PSMG10, REL	Meta-analysis of Silverberg + New (1671+4749)
	UC	6	Franke (2)	Nat Gen	2010	Euro	1043+1703 (2539+5428)	1f	1.13	Y	0	2	Y	-	Expansion of their first GWAS
	UC	7	Anderson	Nat Gen	2011	Euro	6687+19718 (9628+12917)	5	-	Y	35	47	Y	Several	Meta-analysis of all European GWAS
	KD	1	Burgner	PLoS Gen	2009	Euro	107+134 (583+1357)	1b	1.06	N	0	0	Y	-	-
	KD	2	Kim	Hum Gen	2011	EAsia	186+600 (222+600)	1f	-	N	0	0	Y	-	Additional GWAS performed in Taiwanese
	KD	3	Tsai	PLoS One	2011	EAsia	250+446 (208+366)	1f	1.12	N	0	0	Y	-	-
	KD	4	Khor	Nat Gen	2011	EAsia	405+6252 (1768+3131)	2e	-	N	0	3	Y	-	Loci ungathered because significant in pooled only
	ALL	1	Treviño	Nat Gen	2009	Euro	317+17958 (-)	1cf	1	N	2	2	Y	ARID5B, IKZF1	-
	ALL	2	Papaemmanuil	Nat Gen	2009	Euro	907+2398 (-)	2bd	1.03	N	3	3	Y	IKZF1, ARID5B, CEBPE	-
	ALL	3	Han	Leuk Res	2010	EAsia	45+48 (-)	1f	-	N	0	0	Y	-	-
	ALL	4	Ellinghaus	Leuk	2010	Euro	419+474 (951+3061)	1e	1.14	N	0	2	Y	-	Cases with ETV6-RUNX1 fusion
	LC	1	Spinola	Can Lett	2006	Euro	338+335 (265+356)	1a	-	N	0	0	Y	-	Pooled DNA
	LC	2	Hung	Nature	2008	Euro	1926+2522 (2513+4752)	2a	1.03	N	1	1	Y	15q25	-
	LC	3	Amos	Nat Gen	2008	Euro	1154+1137 (2013+3062)	2a	1.03	N	0	1	Y	-	Samples matched to smoking behaviour
	LC	4	Galvan	Int J Can	2008	Euro	482+522 (-)	2a	-	N	0	0	Y	-	Pooled DNA
	LC	5	Liu	JNCI	2008	Euro	-	-	-	-	-	-	N	-	Cases have familial history of disease
	LC	6	Wang	Nature	2008	Euro	1952+1438 (2448+2983)	2d	1.03	N	1	1	Y	15q25	Only results from Wang ascertained
	LC	7	McKay	Nature	2008	Euro	2971+3746 (2899+5573)	2a	-	N	2	2	Y	15q25, 5p15.33	Overlap with Hung
	LC	8	Broderick	Cancer Res	2009	Euro	-	-	-	-	-	-	N	-	Second phase of Wang (best 30K SNPs)
	LC	9	Landi	AJHG	2009	Euro	5739+5848 (-)	2de	1.03	N	2	2	Y	15q25, 5p15.33	Focus on NSCLC cases
	LC	10	Li	Lancet Onc	2010	Euro	377+377 (511+1007)	2be	1.01	N	0	0	Y	-	Lung cancer in never smokers
	LC	11	Hsiung	PLoS Gen	2010	EAsia	584+585 (1164+1736)	2de	1.01	N	1	1	Y	5p15.33	NSCLC in never smoker women
	LC	12	Miki	Nature	2010	EAsia	1004+1900 (1094+9138)	2de	1.04	N	0	0	Y	-	-
	LC	13	Yoon	HMG	2010	EAsia	621+1541(?)	1e	1.06	N	0	2	Y	-	NSCLC cases (ever and never smokers)
	LC	14	Frullanti	Cli Can Res	2011	Euro	-	-	-	-	-	-	N	-	Phenotype is prognosis in cases
	LC	15	Hu	Nat Gen	2011	EAsia	2331+3077 (6313+6409)	1f	1.05	N	3	4	Y	3q28, 5p15.33, 22q12.2	Heterogeneity in OR observed
	LC	16	Ahn	Hum Gen	2011	EAsia	446+497 (434+1000)	1f	1.04	N	0	0	Y	-	NSCLC in never smokers
	MI	1	Helgadottir	Science	2007	Euro	1607+6728 (2980+6041)	2a	1.13	N	0	1	Y	-	-
	MI	2	Suzuki	Pharm Gen	2007	EAsia	-	-	-	-	-	-	N	-	Phenotype is Coronary spam
	MI	3	Kathiresan	Nat Gen	2009	Euro	2967+3035 (9746+9746)	1f	1.01	Y	1	9	Y	9p21	-
	MI	4	Arking	PLoS One	2010	Euro	-	-	-	-	-	-	N	-	SCA (Sudden Cardiac Arrest) in CAD
	MI	5	Yoshida	Int J Mol Med	2010	EAsia	-	-	-	-	-	-	N	-	Not a true GWAS (150 SNPs)
	MI	6	Aoki	J Hum Gen	2010	EAsia	194+1539 (5177+6220)	3	1.03	N	0	2	Y	-	-
	MI	7	Yamada	Athero	2011	EAsia	134+137 (3954+13222)	1c	-	N	0	0	Y	-	-
	MI	8	Aouizerat	BMC CardD	2011	Euro	-	-	-	-	-	-	N	-	SCA (Sudden Cardiac Arrest) in CAD
	MI	9	Arking	PLoS Gen	2011	Euro	-	-	-	-	-	-	N	-	SCA (Sudden Cardiac Arrest) in CAD
	NL	1	Migayawa	Nat Gen	2008	EAsia	222+389 (259+190)	1c	1.07	N	0	1	Y	-	-
	NL	2	Hallmayer	Nat Gen	2009	Euro	807+1074 (1057+1104)	1cf	1.11	N	1	1	Y	TRA@	Replication data for 3 ethnicities
	NL	3	Hor	Nat Gen	2010	Euro	562+954 (370+495)	1ce	1	Y	0	0	Y	-	Additional GWAS controlling for HLA
	NHL	1	Skibola	Nat Gen	2009	Euro	221+592 (311+1489)	2d	-	N	0	0	Y	-	Only DLBCL subphenotype considered. Pooled DNA in GWAS
	NHL	2	Conde	Nat Gen	2010	Euro	257+750 (118+651)	2b	1.04	N	0	0	Y	-	Only DLBCL subphenotype considered
	NHL	3	Kumar	J Hum Gen	2011	EAsia	74+934 (325+3309)	2d	1.03	N	0	1	Y	-	-
	NHL	4	Smedby	PLoS Gen	2011	Euro	-	-	-	-	-	-	N	-	Not considered as 1st stage of GWAS with FL subtype only
	PC	1	Amundadottir	Nat Gen	2009	Euro	1896+1939 (2457+2654)	2c	1	N	0	1	Y	-	Samples of non-European ancestry in GWAS
	PC	2	Petersen	Nat Gen	2010	Euro	3851+3934	2de	1.01	N	3	3	Y	13q22.1, NR5A2, 5p15.3	Amundadottir + New (1955+1995)
	PC	3	Low	PLoS One	2010	EAsia	991+5209 (-)	2de	1.03	N	2	2	Y	FOXQ1, BICD1	-
	PC	4	Diergaarde	Pancreatology	2010	Euro	97+93 (-)	1f	-	N	0	0	Y	-	Pooled DNA
	PC	5	Wu	Nat Gen	2012	EAsia	981+1991 (2603+2877)	1f	1.06	N	2	5	Y	-	-
	PD	1	Maraganore	AJHG	2005	Euro	443+443 (332+332)	3	-	N	0	0	Y	-	Sibling pairs in GWAS stage
	PD	2	Fung	Lancet Neur	2006	Euro	-	-	-	-	-	-	N	-	262+260 samples joined to Pankratz
	PD	3	Pankratz	Hum Gen	2008	Euro	-	-	-	-	-	-	N	-	Cases familial risk. Meta-analysis with Fung
	PD	4	Latourelle	BMC Med Gen	2009	Euro	-	-	-	-	-	-	N	-	Phenotype is PD age of onset
	PD	5	Simon-Sanchez	Nat Gen	2009	Euro	1713+3978 (3361+4573)	2d	1.17	N	2	3	Y	SNCA, MAPT	-
	PD	6	Satake	Nat Gen	2009	EAsia	988+2521 (933+15753)	2d	1.06	N	1	4	Y	SNCA	-
	PD	7	Edwards	Ann Hum Gen	2010	Euro	604+619 (-)	2e	-	N	0	0	Y	-	GWAS considered only for new samples (Miami-MIHG GWAS)
	PD	8	Hamza	Nat Gen	2010	Euro	2000+1986 (-)	2g	1.03	N	1	1	Y	SNCA	Replication from Pankratz not considered
	PD	9	Spencer	HMG	2010	Euro	1705+5175 (1039+1984)	2f	1.04	N	2	2	Y	SNCA, MAPT	-
	PD	10	Saad	HMG	2010	Euro	1039+1984 (3232+7049)	2e	1.03	N	1	3	Y	SNCA	-
	PD	11	Simon-Sanchez (2)	EJHG	2010	Euro	772+2024 (-)	2e	1.06	N	0	0	Y	-	-
	PD	12	IPDGC	Lancet	2011	Euro	5333+12019 (7053+9007)	5	1.04	Y	10	10	Y	SYT11, ACMSD, STK39, MCCC1/LAMP3, GAK, BST1, SNCA, LRRK2, CCDC62/HIP1R, MAPT	Meta-analysis of 5 GWAS: Saad, Simon-Sanchez (I and II), Pankratz and Spencer
	PD	13	Do	PLoS Gen	2011	Euro	3426+29624 (-)	2d	-	N	9	9	Y	GAK, MAPT, SNCA, LRRK2, MCCC1/LAMP3, GBA, SCARB2, SREBF1/RAI1, SLC41A1	23andMe GWAS. In silico replication with IPDGC samples (6584+15470)
	PD	14	Liu	BMC Med Gen	2011	Euro	-	-	-	-	-	-	N	-	100% of samples of Jewish ancestry
	PD	15	Hamza	PLoS Gen	2011	Euro	-	-	-	-	-	-	N	-	GWAS of GxE with coffee
	PrC	1	Yeager	Nat Gen	2007	Euro	1172+1157 (3124+3142)	2a	-	N	0	1	Y	-	-
	PrC	2	Gudmundsson	Nat Gen	2007	Euro	1453+3064 (1210+1445)	2a	1.11	N	1	1	Y	8q24	rs16901979 as a proxy for "HapC"
	PrC	3	Gudmundsson (2)	Nat Gen	2007	Euro	1501+11290 (1992+3058)	2a	1.1	N	1	3	Y	8q24	Expansion of their first GWAS
	PrC	4	Murabito	BMC Med Gen	2007	Euro	1335 (-)	1a	-	N	0	0	Y	-	-
	PrC	5	Duggan	JNCI	2007	Euro	-	-	-	-	-	-	N	-	Phenotype is aggressive PrC
	PrC	6	Thomas	Nat Gen	2008	Euro	-	-	-	-	-	-	N	-	Custom testing of Yeager's best 5% SNPs
	PrC	7	Gudmund. (3)	Nat Gen	2008	Euro	-	-	-	-	-	-	N	-	Not a GWAS but a replication study
	PrC	8	Eeles	Nat Gen	2008	Euro	-	-	-	-	-	-	N	-	Cases with familial risk or early-age
	PrC	9	Sun	Cancer Res	2009	Euro	-	-	-	-	-	-	N	-	Phenotype is aggressive PrC
	PrC	10	Gudmund. (4)	Nat Gen	2009	Euro	-	-	-	-	-	-	N	-	Metaanalysis of Gudmundsson (2) + Thomas
	PrC	11	Eeles (2)	Nat Gen	2009	Euro	-	-	-	-	-	-	N	-	Custom testing of Eeles' best 43K SNPs
	PrC	12	Takata	Nat Gen	2010	EAsia	1583+3386 (3001+5415)	2de	1.06	N	6	9	Y	5p15, 6q22, NKX3‐1, 8q24, MSMB, HNF1B	-
	PrC	13	Fitzgerald	Can Epi Bio Prev	2011	Euro	202+100 (1022+1067)	1c	-	N	0	0	Y	-	-
	PrC	14	Haiman	Nat Gen	2011	Africa	3425+3290 (1844+3269)	2g	1.03	N	3	3	Y	17q21, 8q24, 11q13	8q24/11q13 ungathered. Replication attempts from Haiman et al. (PLoS Genet, 2011)
	PrC	15	Schumacher	HMG	2011	Euro	2782+4458 (7358+6732)	2e	1.01	N	0	4	Y	-	In silico replication with Eeles and Duggan
	PrC	16	Kote-Jaray	Nat Gen	2011	Euro	-	-	-	-	-	-	N	-	Custom test of 1.3K SNPs from Eeles + Eeles (2)
	PrC	17	Nam	Can Biol Theo	2012	Euro	-	-	-	-	-	-	N	-	Unknown ancestry composition
	PS	1	Capon	HMG	2008	Euro	318+288 (2361+1927)	2a	-	N	0	1	Y	-	Pooled DNA in GWAS stage
	PS	2	Liu	PLoS Gen	2008	Euro	223+591 (577+737)	2a	1.07	N	0	0	Y	-	-
	PS	3	Zhang	Nat Gen	2009	EAsia	1139+1132 (5182+6516)	2e	1.06	N	2	2	Y	LCE3D, IL12B	Rep. data from Sun (2010), with variable replication sample sizes
	PS	4	Nair	Nat Gen	2009	Euro	1359+1400 (5048+5041)	3	1.03	Y	1	6	Y	IL12B	-
	PS	5	Ellinghaus	Nat Gen	2010	Euro	472+1146 (6015+6891)	2e	1.07	Y	0	2	Y	-	-
	PS	6	Strange	Nat Gen	2010	Euro	2178+5175 (3174+ ≈6000)	2f	1.05	Y	5	9	Y	LCE3D, IL12B, IFIH1, ERAP1, TRAF3IP2	-
	PS	7	Stuart	Nat Gen	2010	Euro	1831+2546 (4064+4685)	2d3	1.06	Y	0	3	Y	-	Meta-analysis of Nair and Ellinghaus
	SZ	1	Lencz	Mol Psy	2007	Euro	178+144 (-)	1c	-	N	0	0	Y	-	Xp22.32 region omitted
	SZ	2	Shifman	PLoS Gen	2008	Euro	-	-	-	-	-	-	N	-	Pooled DNA in samples of Jewish ancestry
	SZ	3	Kirov	Mol Psy	2008	Euro	- (574 trios)	2d	0.94	N	0	0	Y	-	Pooled DNA
	SZ	4	Sullivan	Mol Psy	2008	Euro	-	-	-	-	-	-	N	-	Mixture of different ancestries (EA, AA)
	SZ	5	Walsh	Science	2008	Euro	-	-	-	-	-	-	N	-	CNV paper
	SZ	6	O'Donovan	Nat Gen	2008	Euro	479+2937 (6666+9897)	1c	1.08	N	0	1	Y	-	East Asian ancestry in replication samples
	SZ	7	Need	PLoS Gen	2009	Euro	871+863 (1460+12995)	2ad	-	N	0	0	Y	-	-
	SZ	8	Stefansson	Nature	2009	Euro	2663+13498 (4999+15555)	2ad	1.05	N	0	2	Y	-	Odds Ratios for TC4 and NRGN ascertained from pooled: Shi + Stefansson + Purcell
	SZ	9	Shi	Nature	2009	Euro	2681+2653 (8008+19077)	1f	1.08	N	0	2	Y	-
	SZ	10	Purcell	Nature	2009	Euro	3322+3587 (8008+19077)	1cef	1.09	N	0	2	Y	-
	SZ	9	Shi	Nature	2009	Africa	1286+973 (-)	1f	1.04	N	0	0	Y	-	-
	SZ	11	Athanasiu	J Psy Res	2010	Euro	201+305 (2663+13780)	1f	1.02	N	0	0	Y	-	-
	SZ	12	Ikeda	Bio Psy	2010	EAsia	575+564 (1511+2451)	1e	1.06	N	0	0	Y	-	-
	SZ	13	Ott	Hum Hered	2010	Euro	-	-	-	-	-	-	N	-	Discarded due to the low sample size (14+23)
	SZ	14	Yamada	PLoS One	2011	EAsia	120 trios (506+506)	1a	-	N	0	0	Y	-	-
	SZ	15	Ma	Gen Br Beh	2011	EAsia	-	-	-	-	-	-	N	-	-
	SZ	16	Chen	Schizo Res	2011	Euro	-	-	-	-	-	-	N	-	Meta-analysis (focus on two genes)
	SZ	17	Rietschel	Mol Psy	2011	Euro	1169+3714 (7303+26274)	2de	1.13	N	0	1	Y	-	-
	SZ	18	Ripke	Nat Gen	2011	Euro	9394+12462 (8442+21397)	5	1.23	Y	0	3	Y	-	Meta-analysis of several GWAS (GC-adjusted pvalues considered)
	SZ	19	Yue	Nat Gen	2011	EAsia	746+1599 (4027+5603)	2e	1.01	N	1	1	Y	TSPAN18	-
	SZ	20	Shi	Nat Gen	2011	EAsia	3750+6468 (4384+4539)	1f	0.97	N	0	2	Y	-	-
	SSc	1	Zhou	Arth Rheu	2009	EAsia	133+557 (1238+627)	1e	-	N	0	0	Y	-	-
	SSc	2	Radstake	Nat Gen	2010	Euro	2296+5171 (2753+4569)	2bde	1.07	N	3	3	Y	TNPO3-IRF5, STAT4, CD247	-
	SSc	3	Allanore	PLoS Gen	2011	Euro	564+1776 (1682+3926)	2e	1.04	N	0	1	Y	-	-
	SSc	4	Gorlova	PLoS Gen	2011	Euro	1400+5172 (3175+4210)	2bde	1.06	N	3	3	Y	IRF8, STAT4, IRF5	lcSSC subphenotype considered
	SJS	1	Ueta	J All Clin Imm	2010	EAsia	60+300 (75+448)	1c	-	N	0	0	Y	-	Focus in patients with ocular complications
	SJS	2	Ozeki	HMG	2010	EAsia	55+898 (16+44)	2d	-	N	0	0	Y	-	Adverse reaction to drug (carbamazepine)
	SJS	3	Shen	Pharm Gen	2011	Euro	91+185 (-)	2g	-	N	0	0	Y	-	Several complex cohorts
	SJS	4	Genin	Orph J Rare Dis	2011	Euro	424+1881 (-)	2a	1.02	N	0	0	Y	-	-
	SJS	5	Tohkin	Pharm Gen	2011	EAsia	14+991 (-)	2g	-	N	0	0	Y	-	Allopurinol-related SJS
	SLE	1	Hom	NEJM	2008	Euro	1311+3340 (793+857)	2d	1.04	N	4	4	Y	STAT4, IRF5-TNPO3, BLK, ITGAM	-
	SLE	2	Harley	Nat Gen	2008	Euro	2552+4162 (-)	2d	1.18	N	16	16	Y	Several	4 sets joint into a (discovery) GWAS
	SLE	3	Kozyrev	Nat Gen	2008	Euro	279+515 (2003+1968)	1a	-	N	0	1	Y	-	Focus in non-synonymous SNPs
	SLE	4	Graham	Nat Gen	2008	Euro	431+2155 (2448+2983)	1e	1.06	N	2	4	Y	IRF5-TNPO3, TNFAIP3	-
	SLE	5	Gateva	Nat Gen	2009	Euro	-	-	-	-	-	-	N	-	Custom testing of Hom's best 5% SNPs
	SLE	6	Han	Nat Gen	2009	EAsia	1047+1205 (3152+7050)	2e	1.04	N	2	15	Y	STAT4, BLK	-
	SLE	7	Yang	PLoS Gen	2010	EAsia	314+1484 (3300+4200)	2e	1.03	N	2	4	Y	STAT4,TNFAIP3	-
	SLE	8	Yang(2)	HMG	2010	EAsia	612+1160 (2552+3322)	2e	1.05	N	0	1	Y	-	Case sample partially overlaps with Yang
	SLE	9	Chung	PLoS Gen	2011	Euro	-	-	-	-	-	-	N	-	Anti-dsDNA(+) versus anti-dsDNA(-)
	SLE	10	Li	Lupus	2011	EAsia	612+2193 (3339+4737)	2e	1.05	N	0	1	Y	-	Replication attempts for rs704853 gathered
	T2D	1	Sladek	Nature	2007	Euro	-	-	-	-	-	-	N	-	Cases with family history, of young onset (<45yo) and low BMI (< 30)
	T2D	2	Zeggini	Nat Gen	2007	Euro	1924+2938 (3757+5346)	1c	-	N	2	3	Y	TCF7L2, FTO	-
	T2D	3	Scott	Nat Gen	2007	Euro	1161+1174 (1215+1258)	2a	1.03	Y	0	1	Y	-	-
	T2D	4	Saxena	Nat Gen	2007	Euro	1464+1467 (5065+5785)	1c	1.05	N	0	4	Y	-	-
	T2D	5	Steinthorsdottir	Nat Gen	2007	Euro	1399+5275 (2436+7387)	2a	1.28	N	1	2	Y	TCF7L2	-
	T2D	6	Salonen	AJHG	2007	Euro	-	-	-	-	-	-	N	-	Cases with family history and 40% of them of Jewish ancestry
	T2D	7	Rampersaud	Diabetes	2007	Euro	124+295 (-)	1a	-	N	0	0	Y	-	-
	T2D	8	DIAGRAM	Nat Gen	2008	Euro	4549+5579 (~23K+55K)	1c2a	1.04	Y	2	15	Y	TCF7L2, CDKAL1	WTCCC2 + DGI + FUSION
	T2D	9	Yasuda	Nat Gen	2008	EAsia	188+752 (1424+1424)	4	1.06	N	0	1	Y	-	-
	T2D	10	Unoki	Nat Gen	2008	EAsia	194+1558 (4924+2618)	4	-	N	0	3	Y	-	-
	T2D	11	Timpson	Diabetes	2009	Euro	-	-	-	-	-	-	N	-	WTCCC into Obese vs. Lean
	T2D	12	Takeuchi	Diabetes	2009	EAsia	1629+1517 (4000+4889)	2d	1.03	N	2	6	Y	CDKAL1, CDKN2A/B	-
	T2D	13	Rung	Nat Gen	2009	Euro	-	-	-	-	-	-	N	-	Top 5% SNPs from Sladek (16K SNPs)
	T2D	14	Tsai	PLoS Gen	2010	EAsia	995+894 (1803+1473)	2d	1.08	N	0	3	Y	-	-
	T2D	15	Qi	HMG	2010	Euro	2591+3052 (~11K+73K)	1f	1.02	N	2	2	Y	TCF7L2, 2q24	-
	T2D	16	DIAGRAM+	Nat Gen	2010	Euro	8130+38987 (34412+59925)	5	1.07	Y	11	21	Y	IGF2BP2, WFS1, CDKAL1, JAZF1, SLC30A8, CDKN2A/B, HHEX-IDE, TCF7L2, FTO, ZBED3	Meta-analysis of DIAGRAM + Sladek + Steinthorsdottir + 3 cohorts
	T2D	17	Yamauchi	Nat Gen	2010	EAsia	4470+3071 (6508+5443)	2de	1.1	N	2	6	Y	KCNQ1, CDKAL1	-
	T2D	18	Shu	PLoS Gen	2010	EAsia	1019+1710 (6184+9853)	1f	1.03	N	0	2	Y	-	-
	T2D	19	Sim	PLoS Gen	2011	EAsia	2010+1945 (-)	2eg	1.02	Y	0	0	Y	-	-
	T2D	20	Lettre	PLoS Gen	2011	Africa	1264+5678 (1573+2770)	1f	1.02	Y	0	0	Y	-	-
	T2D	21	Cui	PLoS One	2011	EAsia	793+806 (4445+4458)	2ef	1.08	N	0	1	Y	-	-
	T2D	22	Palmer	PLoS One	2012	Africa	965+1029 (2167+2288)	1f	1.06	N	0	1	Y	-	-
	T2D	22	Cho	Nat Gen	2012	EAsia	6952+11865 (18127+17646)	5	1.05	Y	3	11	Y	CDKAL1, CDKN2AB, KCNQ1	Meta-analysis of previous GWAS
	a AD = Alcohol dependence; AMD = Age-related macular degeneration; RA = Rheumatoid arthritis; OA = Osteoarthritis; AS = Asthma; ATD = Atopic dermatitis; BP = Bipolar
	disorder; BC = Breast cancer; IS = Ischemic stroke; CrA = Cerebral aneurysm; CAD = Coronary artery disease; HT = Hypertension; UC = Ulcerative colitis; KD = Kawasaki Disease;
	ALL = Acute lymphoblastic leukemia; LC = Lung cancer; MI = Myocardial infarction; NL = Narcolepsy; NHL = Non-Hodgkin lymphoma; PC = Pancreatic cancer; PD = Parkinson's
	disease; PrC = Prostate cancer; PS = Psoriasis; SZ = Schizophrenia; SSc = Scleroderma; SJS = Stevens-Johnson syndrome; SLE = Systemic lupus erythematosus; T2D = Type 2 diabetes
	b This column records the sample size (in cases and controls) participating in GWAS Initial stage (in top) and replications stages (among brackets)
	c Chip referes to the genotyping array used in each GWAS, coded as follows: 1.-Affymetrix a:100K b:250K c:500K d:550K e:5.0 f:6.0; 2.-Illumina a:300K b:370K c:500K d:550K
	e:610Quad f:Inf660 g:1M; 3.-Perlegen; 4.-Customized; 5.-Several arrays;
	d Genomic control inflation factor for the initial GWAS stage (if several, the maximum value)
	e Imputation used in GWAS stage? (Y/N)
	f Number of genome-wide significant (p<5×10-8 for GWAS with imputation) regions in initial GWAS stage and after replication
	g This column indicates whether the GWAS was ascertained for the present study (Y/N)
	h List of regions genome-wide significant in initial GWAS stage
	* Marked in yellow, those GWAS discovered after an extensive query beyond GWAS catalog. In blue, those GWAS on individuals of African ancestry
