# Supplementary material for: High Trans-ethnic Replicability of GWAS Results Implies Common Causal Variants
Source: PLoS Genet. 2013 Jun 13;9(6):e1003566. doi: 10.1371/journal.pgen.1003566 (PMC3681663; doi:10.1371/journal.pgen.1003566)
Supplement: Table S3 — Survey of the literature and reviews looking for GWAS not gathered in the Catalog. For each disease, the HuGE Navigator and several available reviews were screened to look for GWAS not available in the Catalog. The title, PubMed ID, year of publication along with a comment about all considered non-Catalog GWAS is provided. (XLSX) [file pgen.1003566.s003.xlsx]

## Sheet: Hoja1
	Supplementary Table 3: Survey of the literature and reviews looking for GWAS not gathered in the Catalog
	Disa	Nb	Source (Review title)	Pubmed (source)	Year	Candidatesb	Candidate Pubmed	Comments	Sel?c
	AD	1	HugeNAVIGATOR	-	-	3	22488850	Larger sample from Zuo (2011) in EA and AA, but post-Feb 2012 (March)	N
	AD	1	"	"	"	"	23089632	Larger sample of COGA, but post-Feb 2012 (October)	N
	AD	1	"	"	"	"	22613542	New GWAS on Europeans, but post-Feb 2012 (March)	N
	AD	2	The Genetics of Substance Dependence	22703173	2012	0	-	-	-
	AD	3	Genome-wide association studies of alcohol dependence and substance use disorders.	21253885	2011	1	16894614	Pooled GWAS from COGA	Y
	AD	4	The genetics of alcohol dependence: advancing towards systems-based approaches.	22854292	2012	3	22205951	Co-morbidity of AD and Bipolar disorder	N
	AD	4	"	"	"	"	20158304	Pooled GWAS of co-morbidity with Nicotine dependence	Y
	AD	4	"	"	"	"	22096494	GWAS on Africans with replication in Europeans	N
	AD	5	Genetics of alcohol dependence	21507127	2011	0	-	-	-
	AD	6	The genetics of alcohol dependence	23170934	2012	0	-	-	-
	AMD	1	HugeNAVIGATOR	-	-	2	22705344	GWAS on CNV for sub-phenotypes	N
	AMD	1	"	"	"	"	22694956	New GWAS on peoples from UK, but post-Feb 2012 (October)	N
	AMD	2	Genetic insights into age-related macular degeneration: controversies addressing risk, causality, and therapeutics.	22561651	2012	0	-	-	-
	AMD	3	The molecular genetic basis of age-related macular degeneration: an overview.	20090206	2009	0	-	-	-
	AMD	4	Genetics of Age-Related Macular Degeneration: Current Concepts, Future Directions	21609220	2011	0	-	-	-
	RA	1	HugeNAVIGATOR	-	-	2	17159887	Pooled GWAS from 2006	Y
	RA	1	"	"	"	"	23028356	Very large GWAS in East Asians with replication in Europeans, but post-Feb 2012 (October)	N
	RA	2	Genetics of rheumatoid arthritis: GWAS and beyond	?	2011	0	-	-	-
	RA	3	Insight from genome-wide association studies in rheumatoid arthritis and multiple sclerosis	21600898	2011	0	-	-	-
	RA	4	The genetics of autoimmune diseases: a networked perspective.	19896815	2009	0	-	-	-
	RA	5	An overview on the genetic of rheumatoid arthritis: a never-ending story.	21545847	2011	0	-	-	-
	RA	6	Genetics of rheumatoid arthritis: what have we learned?	21556860	2011	0	-	-	-
	OA	1	HugeNAVIGATOR	-	-	1	16447229	Scan of 25K SNPs with pooled DNA	N
	OA	2	Genetic factors in OA pathogenesis	22178404	2012	0	-	-	-
	AS	1	HugeNAVIGATOR	-	-	1	18253752	Scan with 20K microsattelites	N
	AS	2	Genome-wide association studies: what do they teach us about asthma and chronic obstructive pulmonary disease?	20008879	2009	0	-	-	-
	AS	3	Genome-wide association studies for discovery of genes involved in asthma.	21276132	2011	0	-	-	-
	AS	4	The State of Genome-Wide Association Studies in Pulmonary Disease: a new perspective	21799071	2011	0	-	-	-
	ATD	1	HugeNAVIGATOR	-	-	1	23042114	Large GWAS on East Asians, but post-Feb 2012 (November)	N
	ATD	2	Genome-wide association study of skin complex diseases.	22480995	2012	0	-	-	-
	BP	1	HugeNAVIGATOR	-	-	1	22688191	GWAS of Schizophrenia and Bipolar disorder in Europeans, but post-Feb 2012 (September)	N
	BP	2	Genetics of bipolar disorder: successful start to a long journey	19144440	2009	0	-	-	-
	BP	3	Genome wide association studies (GWAS) and copy number variation (CNV) studies of the major psychoses: what have we learnt?	21946175	2011	0	-	-	-
	BP	4	Genetic approaches to a better understanding of bipolar disorder	22004838	2012	0	-	-	-
	BC	1	HugeNAVIGATOR	-	-	1	22267197	Large replication attempt in 70K+68K	N
	BC	2	Genetic predisposition to breast cancer: past, present, and future.	18544032	2008	0	-	-	-
	BC	3	A compendium of genome-wide associations for cancer: critical synopsis and reappraisal.	20505153	2009	0	-	-	-
	BC	4	Genetic architecture of cancer and other complex diseases: lessons learned and future directions	21459759	2011	0	-	-	-
	BC	5	Genetic polymorphisms and breast cancer risk: evidence from meta-analyses, pooled analyses, and genome-wide association studies.	21445572	2011	0	-	-	-
	IS	1	HugeNAVIGATOR	-	-	4	17206144	Scan with 52K SNPs in East Asians	N
	IS	1	"	"	"	"	22306652	GWAS on Europeans, but added to Catalog post-Feb 2012 (March)	N
	IS	1	"	"	"	"	22941190	GWAS on European ancestry (Australia) but published post-Feb 2012 (October)	N
	IS	1	"	"	"	"	23041239	Mega meta-analysis published post-Feb 2012 (November)	N
	IS	1	"	"	"	"	22384361	Missed GWAS from 2011 included in the Catalog on March2012	Y
	IS	2	New information on the genetics of stroke.	21058051	2011	0	-	-	-
	IS	3	Genetic basis of stroke: an overview.	20508333	2010	0	-	-	-
	IS	4	Stroke genetics.	21831884	2011	0	-	-	-
	CrA	1	HugeNAVIGATOR	-	-	2	22961961	GWAS with family history and published post-Feb 2012 (November)	N
	CrA	1	"	"	"	"	22286173	GWAS on East Asians but published post-Feb 2012 (May)	N
	CAD	1	HugeNAVIGATOR	-	-	2	22319020	Meta-analysis of 5 GWAS but published post-Feb 2012 (May)	N
	CAD	1	"	"	"	"	22751097	Meta-analysis of 2 GWAS on East Asians, but published post-Feb 2012 (July)	N
	CAD	2	Genetics of coronary artery disease.	20590428	2010	0	-	-	-
	CAD	3	Thirty-five common variants for coronary artery disease: the fruits of much collaborative labour.	21875899	2011	0	-	-	-
	CAD	4	Genomics of cardiovascular disease.	22129254	2011	0	-	-	-
	CAD	5	Genetics of human cardiovascular disease.	22424232	2012	0	-	-	-
	HT	1	HugeNAVIGATOR	-	-	0	-	-	-
	HT	2	Genetic basis of blood pressure and hypertension	22622230	2012	0	-	-	-
	UC	1	HugeNAVIGATOR	-	-	0	-	-	-
	UC	2	Genetics of ulcerative colitis	21319274	2011	0	-	-	-
	KD	1	HugeNAVIGATOR	-	-	2	22446962	GWAS on East Asians but published post-Feb 2012 (March)	N
	KD	1	"	"	"	"	22446961	GWAS on East Asians but published post-Feb 2012 (March)	N
	KD	2	Genetics of Kawasaki disease: what we know and don't know.	22789975	2012	0	-	-	-
	ALL	1	HugeNAVIGATOR	-	-	1	22076464	GWAS on Europeans included on January 2012	Y
	ALL	2	Rationale for an international consortium to study inherited genetic susceptibility to childhood acute lymphoblastic leukemia.	21459794	2011	0	-	-	-
	LC	1	HugeNAVIGATOR	-	-	2	22797724	GWAS on East Asians but published post-Feb 2012 (July)	N
	LC	1	"	"	"	"	22899653	Meta-analysis of 15 GWAS in Europeans, but published post-Feb 2012 (November)	N
	LC	2	Genetics of lung-cancer susceptibility	20951091	2011	0	-	-	-
	MI	1	HugeNAVIGATOR	-	-	0	-	-	-
	MI	2	Genetic Causes of Myocardial Infarction	21031128	2010	0	-	-	-
	MI	3	Genetic Variants, Cardiovascular Risk and Genome-Wide Association Studies	21550161	2011	0	-	-	-
	NL	1	HugeNAVIGATOR	-	-	0	-	-	-
	NL	2	Genome-Wide Association Studies of Sleep Disorders	21285061	2011	0	-	-	-
	NHL	1	HugeNAVIGATOR	-	-	1	23025665	Meta-analysis of Conde and Skibola, but published post-Feb 2012 (October)	N
	PC	1	HugeNAVIGATOR	-	-	0	-	-	-
	PC	2	An overview of genetic polymorphisms and pancreatic cancer risk in molecular epidemiologic studies.	21071884	2011	0	-	-	-
	PD	1	HugeNAVIGATOR	-	-	0	-	-	-
	PD	2	What genetics tells us about the causes and mechanisms of Parkinson's disease.	22013209	2011	0	-	-	-
	PrC	1	HugeNAVIGATOR	-	-	0	-	-	-
	PrC	2	A compendium of genome-wide associations for cancer: critical synopsis and reappraisal.	20505153	2010	0	-	-	-
	PrC	3	Genetic architecture of cancer and other complex diseases: lessons learned and future directions.	21459759	2011	0	-	-	-
	PrC	4	A systematic review of replication studies of prostate cancer susceptibility genetic variants in high-risk men originally identified from genome-wide association studies.	21715604	2011	0	-	-	-
	PrC	5	Prostate cancer genomics, biology, and risk assessment through genome-wide association studies.	22181854	2012	0	-	-	-
	PS	1	HugeNAVIGATOR	-	-	0	-	-	-
	PS	2	Genome-wide association study of skin complex diseases.	22480995	2012	0	-	-	-
	PS	3	Current understanding of human genetics and genetic analysis of psoriasis	22352847	2012	0	-	-	-
	SZ	1	HugeNAVIGATOR	-	-	1	20558996	GWAS on Sardinians (but very low sample size)	Y
	SZ	2	Schizophrenia genetics: progress, at last.	22424801	2012	0	-	-	-
	SZ	3	Schizophrenia genetics: where next?	21505112	2011	0	-	-	-
	SZ	4	The genetic architecture of schizophrenia: new mutations and emerging paradigms.	22034867	2012	0	-	-	-
	SZ	5	Genome wide association studies (GWAS) and copy number variation (CNV) studies of the major psychoses: what have we learnt?	21946175	2012	0	-	-	-
	SSc	1	HugeNAVIGATOR	-	-	0	-	-	-
	SSc	2	Unraveling the genetic component of systemic sclerosis.	22218928	2012	0	-	-	-
	SSc	3	Genetics of systemic sclerosis: an update.	22102179	2012	0	-	-	-
	SJS	1	HugeNAVIGATOR	-	-	0	-	-	-
	SLE	1	HugeNAVIGATOR	-	-	0	-	-	-
	SLE	2	Genome-wide association study of skin complex diseases.	22480995	2012	0	-	-	-
	SLE	3	Genetic susceptibility to systemic lupus erythematosus in the genomic era	21060334	2010	0	-	-	-
	T2D	1	HugeNAVIGATOR	-	-	0	-	-	-
	T2D	2	Genetics of type 2 diabetes: the GWAS era and future perspectives	21778616	2011	0	-	-	-
	T2D	3	The genetics of type 2 diabetes: what have we learned from GWAS?	21091714	2010	0	-	-	-
	T2D	4	Genetics of type 2 diabetes	21119033	2011	0	-	-	-
	a AD = Alcohol dependence; AMD = Age-related macular degeneration; RA = Rheumatoid arthritis; OA = Osteoarthritis; AS = Asthma; ATD = Atopic dermatitis; BP = Bipolar
	disorder; BC = Breast cancer; IS = Ischemic stroke; CrA = Cerebral aneurysm; CAD = Coronary artery disease; HT = Hypertension; UC = Ulcerative colitis; KD = Kawasaki Disease;
	ALL = Acute lymphoblastic leukemia; LC = Lung cancer; MI = Myocardial infarction; NL = Narcolepsy; NHL = Non-Hodgkin lymphoma; PC = Pancreatic cancer; PD = Parkinson's
	disease; PrC = Prostate cancer; PS = Psoriasis; SZ = Schizophrenia; SSc = Scleroderma; SJS = Stevens-Johnson syndrome; SLE = Systemic lupus erythematosus; T2D = Type 2 diabetes
	b This column records the number of possible candidates for being GWAS not gathered from the Catalog that should be included in our study
	c This column indicates whether the ascertained candidate has been included in the list of analyzed GWAS (Table S2)
