# Supplementary material for: High Trans-ethnic Replicability of GWAS Results Implies Common Causal Variants
Source: PLoS Genet. 2013 Jun 13;9(6):e1003566. doi: 10.1371/journal.pgen.1003566 (PMC3681663; doi:10.1371/journal.pgen.1003566)
Supplement: Table S5 — Main features of gathered replication attempts. (XLSX) [file pgen.1003566.s005.xlsx]

## Sheet: Hoja1
	Supplementary Table 5: Main features of gathered replication attempts
	DISa	N	SNP	Risk	Disc. Pop.	Discovery GWAS	OR	Pval	GWAS RAFb	Rep. RAFb	Rep. Pop	Replication GWAS	OR	Pval	Shiftc	Fromd	Size	Powe	FilterSNPf
	AD	1	rs7590720	G	Euro	Treutlein	1.27	1e-08	0.274	0.274	Euro	Bierut	0.94	0.24		Comb	1897+1932	82	-
	AMD	2	rs10490924	T	Asia	DeWan	1.67	4e-12	0.415	0.199	Euro	Neale	-	2e-41		GWAS	979+1709	100	-
	AMD	2	rs10490924	T	Asia	DeWan	1.67	4e-12	0.415	0.199	Euro	Kopplin	3.38	3e-15		GWAS	377+161	86	-
	AMD	2	rs10490924	T	Asia	DeWan	1.67	4e-12	0.415	0.199	Euro	Yu	3.19	1e-144		GWAS	2594+4134	100	-
	AMD	2	rs10490924	T	Asia	DeWan	1.67	4e-12	0.412	0.412	Asia	Arakawa	1.32	9e-29		GWAS	96+130	26	-
	AMD	2	rs3793917	G	Euro	Chen	3.4	4e-60	0.216	0.216	Euro	Kopplin	3.18	1e-12		GWAS	377+161	100	-
	AMD	3	rs9621532	A	Euro	Neale	0.62	4e-09	0.938	0.938	Euro	Chen	0.55	4e-05		GWAS	2157+1150	81	-
	AMD	3	rs9621532	A	Euro	Neale	0.62	4e-09	0.938	0.938	Euro	Yu	0.45	0.0004		GWAS	2594+4134	99	-
	AMD	3	rs9621532	A	Euro	Neale	0.62	4e-09	0.938	0.98	Asia	Arakawa	0.97	0.71		GWAS	827+3323	38	Y
	AMD	4	rs10468017	C	Euro	Neale	0.82	1e-08	0.69	0.69	Euro	Chen	-	0.002		GWAS	2157+1150	87	-
	AMD	4	rs10468017	C	Euro	Neale	0.82	1e-08	0.69	0.69	Euro	Yu	0.83	5e-05		GWAS	2594+4134	99	-
	AMD	4	rs10468017	C	Euro	Neale	0.82	1e-08	0.69	0.811	Asia	Arakawa	0.91	0.24		GWAS	827+3323	68	Y
	AMD	5	rs2230199	C	Euro	Chen	1.74	1e-10	0.175	0.175	Euro	Kopplin	1.86	8e-05		GWAS	377+161	88	-
	AMD	5	rs2230199	C	Euro	Chen	1.74	1e-10	0.175	0.175	Euro	Yu	1.68	1e-18		GWAS	2594+4134	100	-
	AMD	8	rs10033900	T	Euro	Yu	0.9	4e-10	0.451	0.668	Asia	Arakawa	0.87	0.004		GWAS	827+3323	39	Y
	RA	1	rs6679677	A	Euro	WTCCC	1.98	5e-26	0.115	0.115	Euro	Raychaudhuri	1.79	6e-42		GWAS	3393+12460	100	-
	RA	1	rs2476601	A	Euro	Plenge-NEJM	1.72	2e-11	0.117	0.117	Euro	Gregersen	1.81	5e-27		GWAS	2418+4504	100	-
	RA	1	rs2476601	A	Euro	Plenge-NEJM	1.72	2e-11	0.117	0.117	Euro	Stahl	1.94	9e-74		GWAS	5539+20169	100	-
	RA	2	rs3761847	G	Euro	Plenge-NEJM	1.4	4e-14	0.478	0.478	Euro	Stahl	1.13	2e-07		GWAS	5539+20169	100	-
	RA	2	rs3761847	G	Euro	Plenge-NEJM	1.4	4e-14	0.478	0.445	Asia	Kochi	1.05	0.12		Comb	2303+17791	100	Y
	RA	2	rs881375	T	Euro	Gregersen	1.26	5e-10	0.385	0.283	Asia	Freudenberg	1.27	0.003		GWAS	801+757	80	Y
	RA	3	rs10499194	C	Euro	Plenge-NG	0.69	3e-08	0.825	0.825	Euro	Stahl	0.91	0.0007		GWAS	5539+20169	100	-
	RA	3	rs6920220	A	Euro	Raychaudhuri	1.24	2e-09	0.165	0.165	Euro	Stahl	1.22	9e-13		GWAS	5539+20169	100	-
	RA	4	rs3890745	T	Euro	Raychaudhuri	0.92	1e-07	0.668	0.668	Euro	Stahl	0.89	4e-06		GWAS	5539+20169	96	-
	RA	5	rs2812378	G	Euro	Raychaudhuri	1.1	3e-07	0.35	0.35	Euro	Stahl	1.1	0.0001		GWAS	5539+20169	99	-
	RA	6	rs1678542	C	Euro	Raychaudhuri	0.92	9e-08	0.606	0.606	Euro	Stahl	0.91	0.0002		GWAS	5539+20169	97	-
	RA	7	rs4810485	G	Euro	Raychaudhuri	0.91	8e-09	0.752	0.752	Euro	Stahl	0.85	3e-09		GWAS	5539+20169	96	-
	RA	7	rs4810485	G	Euro	Raychaudhuri	0.91	8e-09	0.752	0.597	Asia	Kochi	1.06	0.06		Comb	2303+19278	84	Y
	RA	8	rs13031237	A	Euro	Gregersen	1.25	3e-14	0.381	0.381	Euro	Stahl	1.13	8e-07		GWAS	5539+20169	100	-
	RA	8	rs13031237	A	Euro	Gregersen	1.25	3e-14	0.381	0.04	Asia	Kochi	0.94	0.45		Comb	2303+19232	84	Y
	RA	10	rs2736340	A	Euro	Gregersen	1.19	6e-09	0.239	0.239	Euro	Stahl	1.12	2e-05		GWAS	5539+20169	100	-
	RA	10	rs2736340	A	Euro	Gregersen	1.19	6e-09	0.239	0.725	Asia	Freudenberg	0.79	0.004	Y	GWAS	801+757	47	Y
	RA	11	rs3093024	T	Asia	Kochi	1.16	8e-19	0.385	0.385	Asia	Freudenberg	1.23	0.004		GWAS	801+757	49	-
	RA	11	rs3093023	A	Euro	Stahl	1.11	2e-11	0.406	0.38	Asia	Freudenberg	1.24	0.003		GWAS	801+757	28	Y
	RA	12	rs7574865	T	Euro	Stahl	1.16	3e-07	0.234	0.349	Asia	Kochi	1.17	2e-06		Comb	2303+19278	100	Y
	RA	15	rs26232	C	Euro	Stahl	0.93	4e-08	0.668	0.733	Asia	Freudenberg	0.8	0.006		GWAS	801+757	15	Y
	RA	22	rs2240335	G	Asia	Freudenberg	1.5	2e-08	0.388	0.388	Asia	Terao	-	2e-08		GWAS	1247+1486	100	-
	OA	1	rs7639618	C	Asia	Miyamoto	0.69	7e-11	0.55	0.823	Euro	Kerkhof	1.1	0.53		GWAS	1341+3496	100	-
	OA	2	rs3815148	C	Euro	Kerkhof	1.14	8e-08	0.217	0.217	Euro	Panoutsopoulou	1.07	0.08		GWAS	3177+4894	91	-
	AS	1	rs7216389	T	Euro	Moffatt	1.45	3e-09	0.487	0.487	Euro	Himes	-	0.002		GWAS	359+846	96	-
	AS	1	rs7216389	T	Euro	Moffatt	1.45	3e-09	0.487	0.487	Euro	Sleiman	1.25	2e-07		GWAS	793+1988	100	-
	AS	1	rs7216389	T	Euro	Moffatt	1.45	3e-09	0.487	0.487	Euro	Li	-	0.06		GWAS	473+1892	99	-
	AS	1	rs7216389	T	Euro	Moffatt	1.45	3e-09	0.487	0.487	Euro	DeWan	1.1	0.01		GWAS	66+42	22	-
	AS	1	rs7216389	T	Euro	Moffatt	1.45	3e-09	0.487	0.487	Euro	Ferreira	1.25	6e-05		GWAS	986+1846	100	-
	AS	1	rs7216389	T	Euro	Moffatt	1.45	3e-09	0.487	0.487	Euro	Torgerson	1.35	2e-07		GWAS	-	-	-
	AS	1	rs7216389	T	Euro	Moffatt	1.45	3e-09	0.487	-	Africa	Torgerson	-	0.1		GWAS	-	-	-
	AS	1	rs7216389	T	Euro	Moffatt	1.45	3e-09	0.487	0.662	Asia	Noguchi	0.87	0.03	Y	GWAS	938+2376	100	Y
	AS	2	rs1588265	A	Euro	Himes	0.88	3e-08	0.642	0.642	Euro	Li	-	0.51		GWAS	473+1892	39	-
	AS	2	rs1588265	A	Euro	Himes	0.88	3e-08	0.642	0.642	Euro	Ferreira	1.05	0.43		GWAS	986+1846	58	-
	AS	2	rs1588265	A	Euro	Himes	0.88	3e-08	0.642	0.286	Asia	Noguchi	1.1	0.12	Y	GWAS	938+2376	60	Y
	AS	2	rs1588265	A	Euro	Himes	0.88	3e-08	0.642	0.642	Euro	Ferreira (2)	1.06	0.22		GWAS	2669+4528	94	-
	AS	3	rs2786098	C	Euro	Sleiman	0.7	9e-11	0.765	0.765	Euro	Torgerson	-	0.67		GWAS	-	-	-
	AS	3	rs2786098	C	Euro	Sleiman	0.7	9e-11	0.765	-	Africa	Torgerson	-	0.12		GWAS	-	-	-
	AS	3	rs2786098	C	Euro	Sleiman	0.7	9e-11	0.765	0.777	Asia	Noguchi	0.95	0.45		GWAS	938+2376	99	Y
	AS	4	rs2244012	C	Euro	Li	1.64	3e-07	0.204	0.204	Euro	Torgerson	-	0.67		GWAS	-	-	-
	AS	4	rs2244012	C	Euro	Li	1.64	3e-07	0.204	-	Africa	Torgerson	-	0.06		GWAS	-	-	-
	AS	4	rs2244012	C	Euro	Li	1.64	3e-07	0.204	0.194	Asia	Noguchi	1.16	0.03		GWAS	938+2376	100	Y
	AS	4	rs1295686	T	Euro	Moffatt (2)	1.15	1e-07	0.217	0.301	Asia	Hirota	1.04	0.37		GWAS	1531+3304	85	Y
	AS	4	rs1295686	T	Euro	Moffatt (2)	1.15	1e-07	0.217	0.217	Euro	Ferreira (2)	1.03	0.55		GWAS	2669+4528	94	-
	AS	5	rs3771166	G	Euro	Moffatt (2)	0.87	3e-09	0.593	0.853	Asia	Hirota	1.03	0.54	Y	GWAS	1531+3304	55	Y
	AS	5	rs3771166	G	Euro	Moffatt (2)	0.87	3e-09	0.593	0.593	Euro	Torgerson	-	0.03		GWAS	-	-	-
	AS	5	rs3771166	G	Euro	Moffatt (2)	0.87	3e-09	0.593	-	Africa	Torgerson	-	0.017		GWAS	-	-	-
	AS	5	rs3771166	G	Euro	Moffatt (2)	0.87	3e-09	0.593	0.853	Asia	Noguchi	0.89	0.13		GWAS	938+2376	39	N
	AS	5	rs3771166	G	Euro	Moffatt (2)	0.87	3e-09	0.593	0.593	Euro	Ferreira (2)	0.86	0.0005		GWAS	2669+4528	97	-
	AS	6	rs1342326	C	Euro	Moffatt (2)	1.22	9e-10	0.168	0.168	Euro	Torgerson	-	0.07		GWAS	-	-	-
	AS	6	rs1342326	C	Euro	Moffatt (2)	1.22	9e-10	0.168	-	Africa	Torgerson	-	0.31		GWAS	-	-	-
	AS	6	rs1342326	C	Euro	Moffatt (2)	1.22	9e-10	0.168	0.168	Euro	Ferreira (2)	1.2	0.001		GWAS	2669+4528	100	-
	AS	7	rs744910	A	Euro	Moffatt (2)	0.9	4e-09	0.549	0.436	Asia	Hirota	1.12	0.01	Y	GWAS	1531+3304	67	Y
	AS	7	rs744910	A	Euro	Moffatt (2)	0.9	4e-09	0.549	0.549	Euro	Torgerson	-	0.0002		GWAS	-	-	-
	AS	7	rs744910	A	Euro	Moffatt (2)	0.9	4e-09	0.549	-	Africa	Torgerson	-	0.14		GWAS	-	-	-
	AS	7	rs744910	A	Euro	Moffatt (2)	0.9	4e-09	0.549	0.436	Asia	Noguchi	1.14	0.02	Y	GWAS	938+2376	48	N
	AS	7	rs744910	A	Euro	Moffatt (2)	0.9	4e-09	0.549	0.549	Euro	Ferreira (2)	0.94	0.15		GWAS	2669+4528	85	-
	AS	8	rs3894194	A	Euro	Moffatt (2)	1.18	5e-09	0.487	0.456	Asia	Hirota	1	0.98		GWAS	1531+3304	96	Y
	AS	8	rs3894194	A	Euro	Moffatt (2)	1.18	5e-09	0.487	0.487	Euro	Torgerson	-	5.8e-06		GWAS	-	-	-
	AS	8	rs3894194	A	Euro	Moffatt (2)	1.18	5e-09	0.487	-	Africa	Torgerson	-	0.24		GWAS	-	-	-
	AS	8	rs3894194	A	Euro	Moffatt (2)	1.18	5e-09	0.487	0.456	Asia	Noguchi	1.02	0.67		GWAS	938+2376	84	N
	AS	8	rs3894194	A	Euro	Moffatt (2)	1.18	5e-09	0.487	0.487	Euro	Ferreira (2)	1.26	7e-08		GWAS	2669+4528	100	-
	AS	9	rs2284033	G	Euro	Moffatt (2)	0.9	1e-08	0.584	0.4	Asia	Hirota	1.06	0.23	Y	GWAS	1531+3304	66	Y
	AS	9	rs2284033	G	Euro	Moffatt (2)	0.9	1e-08	0.584	0.584	Euro	Torgerson	-	0.06		GWAS	-	-	-
	AS	9	rs2284033	G	Euro	Moffatt (2)	0.9	1e-08	0.584	-	Africa	Torgerson	-	0.48		GWAS	-	-	-
	AS	9	rs2284033	G	Euro	Moffatt (2)	0.9	1e-08	0.584	0.4	Asia	Noguchi	0.97	0.57	Y	GWAS	938+2376	48	N
	AS	9	rs2284033	G	Euro	Moffatt (2)	0.9	1e-08	0.584	0.584	Euro	Ferreira (2)	0.9	0.01		GWAS	2669+4528	84	-
	AS	10	rs2073643	T	Euro	Moffatt (2)	0.9	2e-07	0.429	0.713	Asia	Hirota	1	1	Y	GWAS	1531+3304	56	Y
	AS	10	rs2073643	T	Euro	Moffatt (2)	0.9	2e-07	0.429	0.429	Euro	Torgerson	-	0.19		GWAS	-	-	-
	AS	10	rs2073643	T	Euro	Moffatt (2)	0.9	2e-07	0.429	-	Africa	Torgerson	-	0.17		GWAS	-	-	-
	AS	10	rs2073643	T	Euro	Moffatt (2)	0.9	2e-07	0.429	0.429	Euro	Ferreira (2)	0.95	0.27		GWAS	2669+4528	86	-
	AS	11	rs11071559	T	Euro	Moffatt (2)	0.85	1e-07	0.155	0.182	Asia	Hirota	0.85	0.004		GWAS	1531+3304	86	Y
	AS	11	rs11071559	T	Euro	Moffatt (2)	0.85	1e-07	0.155	0.155	Euro	Torgerson	-	0.002		GWAS	-	-	-
	AS	11	rs11071559	T	Euro	Moffatt (2)	0.85	1e-07	0.155	-	Africa	Torgerson	-	0.08		GWAS	-	-	-
	AS	11	rs11071559	T	Euro	Moffatt (2)	0.85	1e-07	0.155	0.155	Euro	Ferreira (2)	0.85	0.01		GWAS	2669+4528	96	-
	AS	13	rs1837253	C	Asia	Hirota	1.17	1e-16	0.38	0.717	Euro	Torgerson	0.81	1e-05	Y	GWAS	-	-	-
	AS	13	rs1837253	C	Asia	Hirota	1.17	1e-16	0.38	-	Africa	Torgerson	-	0.0023		GWAS	-	-	-
	ATD	1	rs7927894	T	Euro	Esparza-Gordillo	1.24	7.64e-10	0.424	0.424	Euro	Paternoster	1.07	0.008		GWAS	5606+20565	100	-
	ATD	5	rs6010620	G	Asia	Sun	1.14	3e-08	0.331	0.757	Euro	Paternoster	1.09	0.002	Y	GWAS	5606+20565	100	-
	BP	1	rs10994336	T	Euro	Ferreira	1.45	9e-09	0.067	0.067	Euro	Scott	1.39	0.012		GWAS	1833+952	94	-
	BP	1	rs10994336	T	Euro	Ferreira	1.45	9e-09	0.067	0.067	Euro	Cichon	1.22	0.13		GWAS	682+1300	84	-
	BP	1	rs10994336	T	Euro	Ferreira	1.45	9e-09	0.067	0.269	Asia	Lee	1.08	0.002		Comb	1000+1000	100	Y
	BP	1	rs10994336	T	Euro	Ferreira	1.45	9e-09	0.067	0.067	Euro	Sklar(2)	1.35	7e-09		GWAS	7481+9250	100	-
	BP	2	rs2709736	G	Asia	Lee	0.8	5e-07	0.655	0.558	Euro	Chen	-	0.0007		GWAS	6773+8883	100	-
	BP	3	rs1064395	A	Euro	Cichon	1.23	3e-08	0.15	0.15	Euro	Chen	-	0.0003		GWAS	6773+8883	100	-
	BP	4	rs11764590	T	Euro	Cichon	1.18	1e-07	0.21	0.21	Euro	Chen	-	0.001		GWAS	6773+8883	100	-
	BP	5	rs12576775	G	Euro	Sklar (2)	1.14	2e-08	0.177	0.177	Euro	Chen	1.35	7e-09		GWAS	6773+8883	99	-
	BP	6	rs4650608	T	Euro	Chen	0.93	2e-08	0.664	0.977	Asia	Chen	0.8	0.2		GWAS	1000+1000	6	Y
	BP	7	rs2271893	G	Euro	Chen	0.87	1e-09	0.686	0.806	Asia	Chen	0.98	0.8		GWAS	1000+1000	34	Y
	BP	8	rs9834970	C	Euro	Chen	0.81	1e-08	0.549	0.674	Asia	Chen	0.85	0.013		GWAS	1000+1000	76	Y
	BC	1	rs13387042	A	Euro	Stacey	1.21	1e-13	0.562	0.562	Euro	Thomas	0.84	2e-08	Y	Comb	5285+5433	99	-
	BC	1	rs13387042	A	Euro	Stacey	1.21	1e-13	0.562	0.562	Euro	Li	0.85	9e-06	Y	Comb	2700+5721	100	-
	BC	2	rs3803662	T	Euro	Stacey	1.33	6e-19	0.248	0.248	Euro	Easton	1.2	1e-36		Comb	26240+26858	100	-
	BC	2	rs3803662	T	Euro	Stacey	1.33	6e-19	0.248	0.248	Euro	Thomas	1.16	1e-09		Comb	5281+5434	100	-
	BC	2	rs3803662	T	Euro	Stacey	1.33	6e-19	0.248	0.248	Euro	Li	1.22	4e-07		Comb	2700+5721	100	-
	BC	2	rs3803662	T	Euro	Stacey	1.33	6e-19	0.248	0.642	Asia	Zheng	0.94	0.012	Y	GWAS	1505+1522	99	N
	BC	2	rs3803662	T	Euro	Stacey	1.33	6e-19	0.248	0.642	Asia	Long	0.89	0.0002	Y	GWAS	6345+3795	100	Y
	BC	2	rs8051542	T	Euro	Easton	1.11	2e-19	0.451	0.191	Asia	Zheng	1.04	0.1		GWAS	1505+1522	36	N
	BC	2	rs8051542	T	Euro	Easton	1.11	2e-19	0.451	0.191	Asia	Long	1.13	0.002		GWAS	6158+3658	80	Y
	BC	3	rs1219648	A	Euro	Hunter	1.27	1e-10	0.535	0.535	Euro	Li	1.32	2e-13		Comb	2702+5719	100	-
	BC	3	rs1219648	A	Euro	Hunter	1.27	1e-10	0.535	0.651	Asia	Zheng	1.2	0.003		GWAS	1505+1522	97	Y
	BC	3	rs2981582	T	Euro	Easton	1.26	2e-76	0.456	0.28	Asia	Zheng	1.14	0.001		GWAS	1505+1522	97	Y
	BC	5	rs3817198	C	Euro	Easton	1.07	3e-09	0.327	0.327	Euro	Thomas	1.04	0.07		Comb	10316+9438	56	-
	BC	5	rs3817198	C	Euro	Easton	1.07	3e-09	0.327	0.106	Asia	Zheng	1	0.75		GWAS	1505+1522	13	Y
	BC	8	rs11249433	C	Euro	Thomas	1.16	7e-10	0.425	0.425	Euro	Li	1.18	1e-05		Comb	2692+5695	99	-
	BC	9	rs999737	C	Euro	Thomas	0.94	2e-07	0.739	0.739	Euro	Li	0.89	0.008		Comb	2701+5726	32	-
	IS	1	rs2200733	T	Euro	Gretarsdottir	1.34	2e-10	0.115	0.115	Euro	Ikram	1	0.95		GWAS	1164+18058	100	-
	CrA	2	rs9298506	A	Euro	Bilguvar	0.71	9e-10	0.8	0.8	Euro	Yasuno	0.75	1e-10		GWAS	2780+12515	100	-
	CrA	2	rs9298506	A	Euro	Bilguvar	0.71	9e-10	0.8	0.789	Asia	Yasuno	0.83	0.001		Rep	3111+1666	100	Y
	CrA	3	rs1333040	T	Euro	Bilguvar	0.78	2e-08	0.442	0.442	Euro	Yasuno	0.76	3e-16		GWAS	2780+12515	100	-
	CrA	3	rs1333040	T	Euro	Bilguvar	0.78	2e-08	0.442	0.3	Asia	Yasuno	0.76	1e-07		Rep	3111+1666	100	Y
	CrA	3	rs1333040	T	Euro	Bilguvar	0.78	2e-08	0.442	0.3	Asia	Akiyama	0.78	>0.05		GWAS	288+194	38	N
	CrA	4	rs11661542	C	Euro	Yasuno	0.83	6e-09	0.513	0.453	Asia	Yasuno	0.82	5e-05		Rep	3111+1666	98	Y
	CAD	1	rs1333049	C	Euro	WTCCC	1.47	2e-14	0.456	0.456	Euro	Reilly	1.32	2e-25		Comb	10575+6468	100	-
	CAD	1	rs1333049	C	Euro	WTCCC	1.47	2e-14	0.456	0.53	Asia	Wang	1.6	0.01		GWAS	230+230	85	N
	CAD	1	rs1333049	C	Euro	WTCCC	1.47	2e-14	0.456	0.53	Asia	Takeuchi	1.28	4e-05		GWAS	806+1337	100	Y
	CAD	1	rs4977574	G	Euro	Reilly	0.77	5e-14	0.46	0.46	Euro	C4DGC	0.79	<5x10-8		GWAS	8424+7268	100	-
	CAD	1	rs4977574	G	Euro	Reilly	0.77	5e-14	0.46	0.46	Euro	Schunkert	1.29	1e-22	Y	GWAS	22233+64762	100	-
	CAD	1	rs4977574	G	Euro	Reilly	0.77	5e-14	0.46	0.512	Asia	Takeuchi	1.24	1e-05	Y	GWAS	806+1337	100	Y
	CAD	1	rs4977574	G	Euro	Reilly	0.77	5e-14	0.46	0.226	Africa	Lettre	1.18	0.17	Y	GWAS	1264+5678	100	-
	CAD	2	rs646776	T	Euro	Reilly	0.75	8e-11	0.746	0.746	Euro	C4DGC	0.76	<5x10-8		GWAS	8424+7268	100	-
	CAD	2	rs646776	T	Euro	Reilly	0.75	8e-11	0.746	0.953	Asia	Takeuchi	0.82	0.04		GWAS	806+1337	97	Y
	CAD	2	rs646776	T	Euro	Reilly	0.75	8e-11	0.746	0.557	Africa	Lettre	0.87	0.18		GWAS	1264+5678	100	-
	CAD	2	rs599839	A	Euro	Schunkert	0.9	3e-10	0.721	0.245	Africa	Lettre	1	0.97	Y	GWAS	1264+5678	61	-
	CAD	5	rs12526453	C	Euro	Schunkert	0.91	1e-09	0.633	0.994	Asia	Takeuchi	1.41	0.07		GWAS	806+1337	6	N
	CAD	5	rs12526453	C	Euro	Schunkert	0.91	1e-09	0.633	0.915	Africa	Lettre	0.76	0.06		GWAS	1264+5678	24	-
	CAD	6	rs1412444	T	Euro	C4DGC	1.1	2e-10	0.367	0.276	Asia	Takeuchi	1.01	0.93		GWAS	806+1337	38	Y
	CAD	7	rs17465637	C	Euro	Schunkert	0.88	1e-08	0.732	0.604	Asia	Takeuchi	0.93	0.21		GWAS	806+1337	65	Y
	CAD	8	rs6725887	C	Euro	Schunkert	1.14	1e-09	0.159	0.018	Asia	Takeuchi	1.08	0.79		GWAS	806+1337	10	Y
	CAD	8	rs6725887	C	Euro	Schunkert	1.14	1e-09	0.159	0.038	Africa	Lettre	0.88	0.64		GWAS	1264+5678	24	-
	CAD	10	rs3798220	C	Euro	Schunkert	1.51	3e-11	0	0.083	Asia	Takeuchi	0.99	0.89		GWAS	806+1337	100	N
	CAD	11	rs1746048	C	Euro	Schunkert	0.92	3e-10	0.854	0.683	Asia	Takeuchi	0.97	0.63		GWAS	806+1337	32	Y
	CAD	11	rs1746048	C	Euro	Schunkert	0.92	3e-10	0.854	0.528	Africa	Lettre	1.01	0.95		GWAS	1264+5678	55	-
	CAD	12	rs1122608	G	Euro	Schunkert	0.88	1e-09	0.743	0.909	Asia	Takeuchi	0.96	0.66		GWAS	806+1337	26	Y
	CAD	12	rs1122608	G	Euro	Schunkert	0.88	1e-09	0.743	0.981	Africa	Lettre	1.05	0.85		GWAS	1264+5678	13	-
	CAD	14	rs17114036	A	Euro	Schunkert	0.85	4e-19	0.895	0.984	Asia	Takeuchi	0.9	0.55		GWAS	806+1337	11	Y
	CAD	15	rs17609940	G	Euro	Schunkert	0.93	1e-08	0.779	0.968	Asia	Takeuchi	0.98	0.93		GWAS	806+1337	8	Y
	CAD	16	rs12190287	C	Euro	Schunkert	0.93	1e-12	0.597	0.568	Asia	Takeuchi	0.93	0.21		GWAS	806+1337	30	Y
	CAD	17	rs11556924	C	Euro	Schunkert	0.92	9e-18	0.615	0.962	Asia	Takeuchi	0.86	0.42		GWAS	806+1337	9	Y
	CAD	18	rs579459	C	Euro	Schunkert	1.1	4e-14	0.204	0.182	Asia	Takeuchi	1.03	0.64		GWAS	806+1337	30	Y
	CAD	20	rs964184	G	Euro	Schunkert	1.13	1e-17	0.121	0.279	Asia	Takeuchi	1.02	0.73		GWAS	806+1337	57	Y
	CAD	22	rs2895811	C	Euro	Schunkert	1.07	1e-10	0.42	0.253	Asia	Takeuchi	1.17	0.01		GWAS	806+1337	21	Y
	CAD	24	rs216172	C	Euro	Schunkert	1.07	1e-09	0.328	0.208	Asia	Takeuchi	1.14	0.04		GWAS	806+1337	19	Y
	CAD	25	rs12936587	C	Euro	Schunkert	0.93	4e-10	0.467	0.906	Asia	Takeuchi	1.03	0.71	Y	GWAS	806+1337	13	Y
	CAD	26	rs46522	T	Euro	Schunkert	0.94	2e-08	0.536	0.712	Asia	Takeuchi	1.01	0.85		GWAS	806+1337	17	Y
	HT	1	rs11646213	T	Euro	Org	0.78	5e-08	0.592	0.181	Africa	Lettre	1.06	0.36	Y	GWAS	1264+5678	100	-
	HT	2	rs2681472	A	Euro	Levy	0.15	2e-11	0.885	0.915	Africa	Lettre	0.97	0.49	Y	GWAS	1264+5678	-	-
	UC	1	rs3024505	T	Euro	Franke	1.46	1e-12	0.181	0.181	Euro	Silverberg	1.22	0.01		GWAS	1052+2571	100	-
	UC	1	rs3024505	T	Euro	Franke	1.46	1e-12	0.181	0.181	Euro	Barrett	-	8e-08		GWAS	2361+5417	100	-
	UC	1	rs3024505	T	Euro	Franke	1.46	1e-12	0.181	0.181	Euro	McGovern	1.23	0.001		Rep	2009+1580	100	-
	UC	1	rs3024505	T	Euro	Franke	1.46	1e-12	0.181	0.181	Euro	Franke (2)	1.35	3e-05		GWAS	1043+1703	100	-
	UC	1	rs3024505	T	Euro	Franke	1.46	1e-12	0.181	0.181	Euro	Anderson	1.25	6e-17		GWAS	6687+19718	100	-
	UC	2	rs12612347	T	Euro	Franke	1.18	<5x10-8	0.46	0.46	Euro	Silverberg	0.9	0.08		GWAS	1052+2571	84	-
	UC	2	rs12612347	T	Euro	Franke	1.18	<5x10-8	0.46	0.406	Asia	Asano	0.91	0.11		GWAS	376+934	43	Y
	UC	2	rs12612347	T	Euro	Franke	1.18	<5x10-8	0.46	0.46	Euro	Barrett	-	0.02		GWAS	2361+5417	99	-
	UC	2	rs12612347	T	Euro	Franke	1.18	<5x10-8	0.46	0.46	Euro	Franke (2)	1.17	0.01		GWAS	1043+1703	79	-
	UC	3	rs11805303	T	Euro	Franke	1.23	<5x10-8	0.288	0.288	Euro	Silverberg	1.3	6e-05		GWAS	1052+2571	94	-
	UC	3	rs11805303	T	Euro	Franke	1.23	<5x10-8	0.288	0.567	Asia	Asano	0.93	0.3	Y	GWAS	376+934	56	Y
	UC	3	rs11805303	T	Euro	Franke	1.23	<5x10-8	0.288	0.288	Euro	Franke (2)	1.28	5e-05		GWAS	1043+1703	90	-
	UC	3	rs11209026	G	Euro	Silverberg	0.57	1e-08	0.959	0.959	Euro	Barrett	-	3e-10		Rep	2361+5417	98	-
	UC	3	rs11209026	G	Euro	Silverberg	0.57	1e-08	0.959	0.959	Euro	McGovern	0.65	5e-05		Rep	2009+1580	99	-
	UC	3	rs11209026	G	Euro	Silverberg	0.57	1e-08	0.959	0.959	Euro	Franke (2)	0.57	3e-05		GWAS	1043+1703	79	-
	UC	3	rs11209026	G	Euro	Silverberg	0.57	1e-08	0.959	0.959	Euro	Anderson	0.57	5e-28		GWAS	6687+19718	100	-
	UC	4	rs6426833	A	Euro	Silverberg	0.77	5e-13	0.509	0.747	Asia	Asano	0.75	0.0007		GWAS	376+934	58	Y
	UC	4	rs6426833	A	Euro	Silverberg	0.77	5e-13	0.509	0.509	Euro	Barrett	-	2e-11		GWAS	2361+5417	100	-
	UC	4	rs6426833	A	Euro	Silverberg	0.77	5e-13	0.509	0.509	Euro	McGovern	0.77	8e-08		Rep	2009+1580	100	-
	UC	4	rs6426833	A	Euro	Silverberg	0.77	5e-13	0.509	0.509	Euro	Franke (2)	0.77	4e-06		GWAS	1043+1703	99	-
	UC	4	rs6426833	A	Euro	Silverberg	0.77	5e-13	0.509	0.509	Euro	Anderson	0.77	4e-35		GWAS	6687+19718	100	-
	UC	5	rs3806308	G	Euro	Silverberg	0.85	7e-09	0.602	0.524	Asia	Asano	0.81	0.0004		GWAS	376+934	42	Y
	UC	5	rs3806308	G	Euro	Silverberg	0.85	7e-09	0.602	0.602	Euro	McGovern	0.7	3e-08		GWAS	2693+6791	99	-
	UC	6	rs1558744	A	Euro	Silverberg	1.26	3e-12	0.403	0.115	Asia	Asano	0.93	0.5		GWAS	376+934	40	Y
	UC	6	rs1558744	A	Euro	Silverberg	1.26	3e-12	0.403	0.403	Euro	McGovern	1.16	0.003		Rep	2009+1580	99	-
	UC	6	rs1558744	A	Euro	Silverberg	1.26	3e-12	0.403	0.403	Euro	Franke (2)	1.12	0.05		GWAS	1043+1703	96	-
	UC	7	rs1801274	T	Asia	Asano	0.62	2e-12	0.779	0.491	Euro	Franke (2)	0.84	0.003		GWAS	1043+1703	100	-
	UC	7	rs1801274	T	Asia	Asano	0.62	2e-12	0.779	0.491	Euro	Anderson	1.21	2e-20	Y	GWAS	6687+19718	100	-
	UC	8	rs17085007	C	Asia	Asano	1.32	7e-08	0.198	0.15	Euro	Franke (2)	1.24	0.002		GWAS	1043+1703	95	-
	UC	8	rs17085007	C	Asia	Asano	1.32	7e-08	0.198	0.15	Euro	Anderson	1.16	1e-16		GWAS	6687+19718	100	-
	UC	9	rs2108225	G	Asia	Asano	0.76	1e-07	0.63	0.522	Euro	Franke (2)	0.9	0.07		GWAS	1043+1703	99	-
	UC	9	rs886774	G	Euro	Barrett	1.11	3e-08	0.414	0.414	Euro	Franke (2)	1.24	0.0002		GWAS	1043+1703	43	-
	UC	10	rs1728785	G	Euro	Barrett	0.85	3e-08	0.836	0.836	Euro	McGovern	-	0.01		GWAS	2693+6791	90	-
	UC	10	rs1728785	G	Euro	Barrett	0.85	3e-08	0.836	0.836	Euro	Franke (2)	0.86	0.03		GWAS	1043+1703	48	-
	UC	11	rs6017342	C	Euro	Barrett	1.17	9e-17	0.562	0.562	Euro	Franke (2)	0.89	0.03	Y	GWAS	1043+1703	73	-
	UC	11	rs6017342	C	Euro	Barrett	1.17	9e-17	0.562	0.562	Euro	Anderson	1.2	1e-20		GWAS	6687+19718	100	-
	UC	12	rs7524102	A	Euro	Barrett	0.91	3e-07	0.814	0.814	Euro	McGovern	-	0.002		GWAS	2693+6791	56	-
	UC	12	rs7524102	A	Euro	Barrett	0.91	3e-07	0.814	0.814	Euro	Franke (2)	0.86	0.06		GWAS	1043+1703	23	-
	UC	12	rs7524102	A	Euro	Barrett	0.91	3e-07	0.814	0.814	Euro	Anderson	0.82	1e-11		GWAS	6687+19718	87	-
	UC	13	rs9548988	T	Euro	Barrett	1.1	3e-07	0.478	0.478	Euro	McGovern	-	0.15		GWAS	2693+6791	81	-
	UC	13	rs9548988	T	Euro	Barrett	1.1	3e-07	0.478	0.478	Euro	Franke (2)	0.96	0.43		GWAS	1043+1703	37	-
	UC	14	rs9858542	A	Euro	Barrett	-	7e-09	0.257	0.257	Euro	Anderson	1.21	2e-17		GWAS	6687+19718	-	-
	UC	14	rs3197999	T	Euro	McGovern	1.2	4e-09	0.261	0.261	Euro	Franke (2)	1.15	0.02		GWAS	1043+1703	80	-
	UC	15	rs6584283	T	Euro	Barrett	-	2e-07	0.447	0.447	Euro	Franke (2)	1.22	2e-06		GWAS	1043+1703	-	-
	UC	15	rs6584283	T	Euro	Barrett	-	2e-07	0.447	0.447	Euro	Anderson	1.21	8e-21		GWAS	6687+19718	-	-
	UC	15	rs11190140	C	Euro	McGovern	0.83	1e-08	0.54	0.54	Euro	Franke (2)	0.81	0.0002		GWAS	1043+1703	84	-
	UC	16	rs13003464	G	Euro	McGovern	1.13	7e-09	0.385	0.385	Euro	Franke (2)	1.19	0.002		GWAS	1043+1703	54	-
	UC	18	rs4077515	A	Euro	McGovern	1.14	6e-08	0.482	0.482	Euro	Anderson	1.16	1e-12		GWAS	6687+19718	100	-
	UC	20	rs2836878	G	Euro	McGovern	0.79	1e-08	0.712	0.712	Euro	Franke (2)	0.83	0.004		GWAS	1043+1703	90	-
	UC	20	rs2836878	G	Euro	McGovern	0.79	1e-08	0.712	0.712	Euro	Anderson	0.8	2e-22		GWAS	6687+19718	100	-
	UC	22	rs5771069	G	Euro	Franke (2)	1.15	4e-08	0.544	0.544	Euro	Anderson	1.11	2e-07		GWAS	6687+19718	100	-
	ALL	1	rs10821936	C	Euro	Treviño	1.91	1e-15	0.31	0.321	Asia	Han	3.21	0.004		GWAS	45+48	59	Y
	ALL	1	rs10821936	C	Euro	Treviño	1.91	1e-15	0.31	0.31	Euro	Ellinghaus	1.46	4.06e-15		Comb	1370+3535	100	-
	ALL	1	rs7089424	C	Euro	Papaemmanuil	1.65	7e-19	0.304	0.304	Euro	Ellinghaus	1.42	1.98e-12		Comb	1370+3535	100	-
	ALL	2	rs11978267	C	Euro	Treviño	1.69	9e-11	0.301	0.301	Euro	Ellinghaus	1.44	1.07e-12		Comb	1370+3535	100	-
	ALL	2	rs4132601	C	Euro	Papaemmanuil	1.69	1e-19	0.301	0.301	Euro	Ellinghaus	1.43	8.26e-12		Comb	1370+3535	100	-
	ALL	3	rs2239633	G	Euro	Papaemmanuil	0.75	3e-07	0.522	0.522	Euro	Ellinghaus	0.74	4e-10		Comb	1370+3535	100	-
	LC	1	rs8034191	C	Euro	Hung	1.3	5e-20	0.418	0.418	Euro	Amos	1.3	2e-05		GWAS	1154+1137	98	-
	LC	1	rs8034191	C	Euro	Hung	1.3	5e-20	0.418	0.418	Euro	McKay	1.34	3e-15		GWAS	2971+3746	100	-
	LC	1	rs8034191	C	Euro	Hung	1.3	5e-20	0.418	0.418	Euro	Wang	1.28	1e-06		GWAS	1952+1438	100	-
	LC	1	rs8034191	C	Euro	Hung	1.3	5e-20	0.418	0.021	Asia	Hsiung	1.14	0.28		Comb	2768+3100	57	Y
	LC	1	rs8034191	C	Euro	Hung	1.3	5e-20	0.418	0.021	Asia	Miki	1.18	0.34		GWAS	1004+1900	29	N
	LC	1	rs1051730	A	Euro	Amos	1.32	7e-18	0.385	0.385	Euro	McKay	1.35	1e-15		GWAS	2971+3746	100	-
	LC	1	rs1051730	A	Euro	Amos	1.32	7e-18	0.385	0.385	Euro	Wang	1.3	4e-07		GWAS	1952+1438	100	-
	LC	1	rs1051730	A	Euro	Amos	1.32	7e-18	0.385	0.024	Asia	Hsiung	1.26	0.07		Comb	2768+3100	68	Y
	LC	1	rs1051730	A	Euro	Amos	1.32	7e-18	0.385	0.024	Asia	Miki	1.2	0.29		GWAS	1004+1900	35	N
	LC	2	rs401681	C	Euro	Wang	0.92	8e-09	0.566	0.566	Euro	McKay	0.84	2e-06		GWAS	2971+3746	65	-
	LC	2	rs401681	C	Euro	Wang	0.92	8e-09	0.566	0.683	Asia	Miki	0.85	0.011		GWAS	1004+1900	28	N
	LC	2	rs401681	C	Euro	Wang	0.92	8e-09	0.566	0.683	Asia	Yoon	0.77	0.0002		GWAS	621+1541	20	N
	LC	2	rs401681	C	Euro	Wang	0.92	8e-09	0.566	0.683	Asia	Hu	0.91	0.021		GWAS	2331+3077	49	Y
	LC	2	rs402710	C	Euro	McKay	1.15	1e-11	0.672	0.702	Asia	Hsiung	1.12	0.005		Comb	2768+3100	87	Y
	LC	2	rs402710	C	Euro	McKay	1.15	1e-11	0.672	0.702	Asia	Yoon	1.28	0.0006		GWAS	621+1541	41	N
	LC	2	rs2736100	C	Euro	McKay	0.92	6e-08	0.527	0.527	Euro	Amos	0.81	0.0005		GWAS	1154+1137	29	-
	LC	2	rs2736100	C	Euro	McKay	0.92	6e-08	0.527	0.527	Euro	Hung	0.85	0.0002		GWAS	1926+2522	49	-
	LC	2	rs2736100	C	Euro	McKay	0.92	6e-08	0.527	0.399	Asia	Hsiung	1.44	5e-11	Y	Rep	1164+1736	33	N
	LC	2	rs2736100	C	Euro	McKay	0.92	6e-08	0.527	0.399	Asia	Miki	1.29	3e-11	Y	GWAS	1004+1900	32	N
	LC	2	rs2736100	C	Euro	McKay	0.92	6e-08	0.527	0.399	Asia	Yoon	1.26	0.0003	Y	GWAS	621+1541	23	N
	LC	2	rs2736100	C	Euro	McKay	0.92	6e-08	0.527	0.399	Asia	Hu	1.18	5e-05	Y	GWAS	2331+3077	56	Y
	LC	2	rs2736100	C	Euro	McKay	0.92	6e-08	0.527	0.399	Asia	Ahn	1.29	0.008	Y	GWAS	446+497	14	N
	LC	3	rs10937405	C	Asia	Miki	0.74	7e-12	0.689	0.689	Asia	Hu	0.85	0.0003		GWAS	2331+3077	100	-
	NL	1	rs5770917	C	Asia	Migayawa	1.79	4e-07	0.225	0.049	Euro	Hallmayer	0.84	0.3		GWAS	807+1074	98	-
	NL	2	rs1154155	C	Euro	Hallmayer	1.8	2e-13	0.146	0.146	Euro	Hor	1.54	0.0002		GWAS	562+954	100	-
	PC	1	rs505922	C	Euro	Amundadottir	1.15	5e-08	0.363	0.391	Asia	Low	1.11	0.04		GWAS	991+5209	76	Y
	PC	2	rs9543325	C	Euro	Petersen	1.26	3e-11	0.314	0.421	Asia	Low	1.21	0.0002		GWAS	991+5209	99	Y
	PC	2	rs9543325	C	Euro	Petersen	1.26	3e-11	0.314	0.421	Asia	Wu	1.3	3e-06		GWAS	981+1991	97	N
	PC	3	rs3790844	T	Euro	Petersen	0.77	2e-10	0.788	0.33	Asia	Low	1.14	0.01	Y	GWAS	991+5209	100	Y
	PC	3	rs3790844	T	Euro	Petersen	0.77	2e-10	0.788	0.33	Asia	Wu	1.14	0.03	Y	GWAS	981+1991	99	N
	PC	4	rs401681	T	Euro	Petersen	1.19	4e-07	0.434	0.318	Asia	Wu	1.24	0.0003		GWAS	981+1991	80	Y
	PD	2	rs393152	A	Euro	Simon-Sanchez	0.78	2e-16	0.792	0.792	Euro	Edwards	0.76	0.01		GWAS	604+619	53	-
	PD	2	rs393152	A	Euro	Simon-Sanchez	0.78	2e-16	0.792	0.792	Euro	Spencer	0.76	5e-08		GWAS	1705+5175	99	-
	PD	2	rs393152	A	Euro	Simon-Sanchez	0.78	2e-16	0.792	0.792	Euro	Saad	0.76	3e-05		GWAS	1039+1984	86	-
	PD	2	rs393152	A	Euro	Simon-Sanchez	0.78	2e-16	0.792	0.792	Euro	Simon-Sanchez (2)	0.76	0.01		GWAS	772+2024	79	-
	PD	3	rs3857059	G	Euro	Simon-Sanchez	1.43	4e-15	0.08	0.529	Asia	Satake	0.67	1e-12	Y	GWAS	988+2521	100	Y
	PD	3	rs3857059	G	Euro	Simon-Sanchez	1.43	4e-15	0.08	0.08	Euro	Saad	1.54	1e-05		GWAS	1039+1984	97	-
	PD	3	rs3857059	G	Euro	Simon-Sanchez	1.43	4e-15	0.08	0.08	Euro	Simon-Sanchez (2)	1.39	0.002		GWAS	772+2024	93	-
	PD	3	rs356220	T	Euro	Hamza	1.38	3e-11	0.403	0.403	Euro	Spencer	1.27	5e-09		GWAS	1705+5175	100	-
	PD	3	rs356220	T	Euro	Hamza	1.38	3e-11	0.403	0.403	Euro	Saad	1.37	3e-08		GWAS	1039+1984	100	-
	PD	3	rs356220	T	Euro	Hamza	1.38	3e-11	0.403	0.403	Euro	Bo (23andMe)	1.29	2e-19		GWAS	3426+29624	100	-
	PD	4	rs947211	G	Asia	Satake	0.74	2e-12	0.419	0.757	Euro	Simon-Sanchez	0.88	0.01		GWAS	1713+3978	100	-
	PD	4	rs947211	G	Asia	Satake	0.74	2e-12	0.419	0.757	Euro	Hamza	0.88	0.03		GWAS	2000+1986	100	-
	PD	4	rs947211	G	Asia	Satake	0.74	2e-12	0.419	0.757	Euro	Saad	0.91	0.14		GWAS	1039+1984	97	-
	PD	4	rs947211	G	Asia	Satake	0.74	2e-12	0.419	0.757	Euro	Simon-Sanchez (2)	0.89	0.12		GWAS	772+2024	93	-
	PD	5	rs12645693	G	Asia	Satake	1.25	9e-09	0.473	0.973	Euro	Simon-Sanchez	0.95	0.63		GWAS	1713+3978	30	-
	PD	5	rs12645693	G	Asia	Satake	1.25	9e-09	0.473	0.973	Euro	Hamza	1.05	0.74		GWAS	2000+1986	25	-
	PD	5	rs12645693	G	Asia	Satake	1.25	9e-09	0.473	0.973	Euro	Simon-Sanchez (2)	1.06	0.76		GWAS	772+2024	17	-
	PD	6	rs1994090	G	Asia	Satake	1.26	3e-08	0.062	0.235	Euro	Hamza	1.12	0.05		GWAS	2000+1986	99	-
	PD	6	rs1994090	G	Asia	Satake	1.26	3e-08	0.062	0.235	Euro	Bo (23andMe)	1.02	0.5		GWAS	3426+29624	100	-
	PD	6	rs1491942	G	Euro	IPDGC	1.3	<5x10-8	0.192	0.192	Euro	Bo (23andMe)	1.17	0.0002		GWAS	3426+29624	100	-
	PD	7	rs4964469	A	Euro	Saad	1.12	2e-07	0.416	0.416	Euro	Simon-Sanchez (2)	1.04	0.38		GWAS	772+2024	44	-
	PD	8	1:154105678	T	Euro	IPDGC	1.44	<5x10-8	0.031	0.031	Euro	Bo (23andMe)	1.17	0.0005		GWAS	3426+29624	100	-
	PD	9	rs6710823	A	Euro	IPDGC	1.07	<5x10-8	0.196	0.196	Euro	Bo (23andMe)	1.04	0.19		GWAS	3426+29624	57	-
	PD	10	rs2102808	T	Euro	IPDGC	1.12	<5x10-8	0.083	0.083	Euro	Bo (23andMe)	1.2	5e-06		GWAS	3426+29624	73	-
	PD	11	rs11711441	G	Euro	IPDGC	0.87	<5x10-8	0.8	0.8	Euro	Bo (23andMe)	0.82	1e-06		GWAS	3426+29624	97	-
	PD	12	rs12817488	A	Euro	IPDGC	1.13	<5x10-8	0.409	0.409	Euro	Bo (23andMe)	0.92	0.01	Y	GWAS	3426+29624	100	-
	PrC	1	rs1447295	A	Euro	Yeager	1.43	2e-14	0.071	0.161	Asia	Takata	1.61	6e-20		GWAS	1583+3386	100	Y
	PrC	1	rs1447295	A	Euro	Yeager	1.43	2e-14	0.071	0.071	Euro	Schumacher	1.49	2e-13		GWAS	2782+4458	100	-
	PrC	1	rs16901979	A	Euro	Gudmundsson	1.79	1e-12	0.031	0.031	Euro	Schumacher	1.43	0.0002		GWAS	2782+4458	97	-
	PrC	2	rs4430796	A	Euro	Gudmundsson (2)	1.24	1e-11	0.491	0.716	Asia	Takata	1.3	1e-08		GWAS	1583+3386	97	Y
	PrC	2	rs4430796	A	Euro	Gudmundsson (2)	1.24	1e-11	0.491	0.415	Africa	Haiman	1.02	0.52		GWAS	3425+3290	100	-
	PrC	2	rs4430796	A	Euro	Gudmundsson (2)	1.24	1e-11	0.491	0.491	Euro	Schumacher	0.84	2e-05	Y	GWAS	2782+4458	100	-
	PrC	3	rs1859962	G	Euro	Gudmundsson (2)	1.25	3e-10	0.473	0.331	Asia	Takata	0.99	0.84		GWAS	1583+3386	100	Y
	PrC	3	rs1859962	G	Euro	Gudmundsson (2)	1.25	3e-10	0.473	0.255	Africa	Haiman	0.99	0.84		GWAS	3425+3290	100	-
	PrC	3	rs1859962	G	Euro	Gudmundsson (2)	1.25	3e-10	0.473	0.473	Euro	Schumacher	1.27	3e-11		GWAS	2782+4458	100	-
	PrC	4	rs13385191	G	Asia	Takata	0.89	8e-08	0.552	0.057	Africa	Haiman	0.99	0.9	Y	GWAS	3425+3290	31	-
	PrC	5	rs12653946	T	Asia	Takata	1.23	4e-18	0.399	0.443	Africa	Haiman	1.05	0.15		GWAS	3425+3290	100	-
	PrC	5	rs12653946	T	Asia	Takata	1.23	4e-18	0.399	0.42	Euro	Schumacher	1.12	0.001		GWAS	2782+4458	100	-
	PrC	6	rs1983891	T	Asia	Takata	1.11	8e-08	0.382	0.425	Africa	Haiman	1.09	0.02		GWAS	3425+3290	83	-
	PrC	7	rs339331	T	Asia	Takata	0.85	2e-12	0.624	0.783	Africa	Haiman	0.82	3.1e-06		GWAS	3425+3290	91	-
	PrC	7	rs339331	T	Asia	Takata	0.85	2e-12	0.624	0.637	Euro	Schumacher	0.9	0.01		GWAS	2782+4458	99	-
	PrC	8	rs9600079	T	Asia	Takata	1.17	3e-09	0.384	0.585	Africa	Haiman	1.02	0.53	Y	GWAS	3425+3290	98	-
	PrC	8	rs9600079	T	Asia	Takata	1.17	3e-09	0.384	0.473	Euro	Schumacher	1.02	0.62		GWAS	2782+4458	98	-
	PS	1	rs495337	C	Euro	Capon	0.8	1e-08	0.57	0.57	Euro	Nair	0.81	0.0002		GWAS	1359+1400	85	-
	PS	1	rs495337	C	Euro	Capon	0.8	1e-08	0.57	0.57	Euro	Strange	0.83	2e-06		GWAS	2178+5175	99	-
	PS	1	rs495337	C	Euro	Capon	0.8	1e-08	0.57	0.57	Euro	Stuart	0.85	0.0007		GWAS	1831+2546	96	-
	PS	3	rs3213094	A	Asia	Zhang	0.79	3e-26	0.516	0.19	Euro	Strange	1.39	5e-11	Y	GWAS	2178+5175	100	-
	PS	4	rs17728338	A	Euro	Nair	1.59	1e-20	0.08	0.104	Asia	Zhang/Sun	1.5	9e-13		GWAS	2024+5495	100	Y
	PS	5	rs20541	G	Euro	Nair	0.79	5e-15	0.783	0.697	Asia	Zhang/Sun	0.93	0.03		GWAS	3163+6722	100	Y
	PS	5	rs20541	G	Euro	Nair	0.79	5e-15	0.783	0.783	Euro	Strange	0.89	0.02		GWAS	2178+5175	99	-
	PS	6	rs610604	G	Euro	Nair	1.19	9e-12	0.425	0.092	Asia	Zhang/Sun	1.16	0.004		GWAS	3163+6722	92	Y
	PS	6	rs610604	G	Euro	Nair	1.19	9e-12	0.425	0.425	Euro	Strange	1.22	7e-07		GWAS	2178+5175	99	-
	PS	7	rs2066808	A	Euro	Nair	0.75	1e-09	0.929	0.953	Asia	Zhang/Sun	0.86	0.08		GWAS	2024+5495	70	Y
	PS	7	rs2066808	A	Euro	Nair	0.75	1e-09	0.929	0.929	Euro	Strange	0.67	2e-07		GWAS	2178+5175	87	-
	PS	8	rs2201841	G	Euro	Nair	1.13	3e-08	0.296	0.702	Asia	Zhang/Sun	0.93	0.06	Y	GWAS	3163+6722	92	Y
	SZ	1	rs1344706	T	Euro	O'Donovan	0.92	2e-07	0.604	0.604	Euro	Shi	0.92	0.038		GWAS	2681+2653	55	-
	SZ	1	rs1344706	T	Euro	O'Donovan	0.92	2e-07	0.604	0.604	Euro	Purcell	0.93	0.029		GWAS	2519+2110	49	-
	SZ	1	rs1344706	T	Euro	O'Donovan	0.92	2e-07	0.604	0.457	Asia	Ikeda	0.91	0.1		GWAS	748+731	21	Y
	SSc	1	rs10488631	C	Euro	Radstake	1.5	2e-13	0.124	0.124	Euro	Allanore	1.39	0.003		GWAS	564+1776	98	-
	SSc	1	rs10488631	C	Euro	Radstake	1.5	2e-13	0.124	0.124	Euro	Gorlova	1.5	2e-10		GWAS	1400+5172	100	-
	SSc	2	rs3821236	A	Euro	Radstake	1.5	3e-09	0.217	0.217	Euro	Allanore	1.16	0.09		GWAS	564+1776	100	-
	SSc	2	rs3821236	A	Euro	Radstake	1.5	3e-09	0.217	0.217	Euro	Gorlova	1.31	9e-08		GWAS	1400+5172	100	-
	SSc	3	rs2056626	T	Euro	Radstake	0.89	3e-09	0.59	0.59	Euro	Allanore	0.84	0.02		GWAS	564+1776	33	-
	SSc	3	rs2056626	T	Euro	Radstake	0.89	3e-09	0.59	0.59	Euro	Gorlova	0.81	3e-06		GWAS	1400+5172	69	-
	SLE	1	rs7574865	T	Euro	Hom	-	9e-14	0.234	0.234	Euro	Harley	1.5	3e-09		GWAS	2552+4162	100	-
	SLE	1	rs7574865	T	Euro	Hom	-	9e-14	0.234	0.349	Asia	Han	1.51	5e-42		GWAS	3152+7050	100	Y
	SLE	1	rs7574865	T	Euro	Hom	-	9e-14	0.234	0.349	Asia	Yang	1.68	4e-09		GWAS	314+1484	98	N
	SLE	1	rs3821236	A	Euro	Graham	1.49	8e-11	0.217	0.435	Asia	Han	1.27	0.0007		GWAS	1047+1205	100	Y
	SLE	2	rs10488631	C	Euro	Hom	-	2e-11	0.124	0.003	Asia	Han	9.01	0.07		GWAS	1047+1205	-	N
	SLE	2	rs12537284	A	Euro	Harley	1.54	4e-19	0.133	0.003	Asia	Han	3.4	0.17		GWAS	1047+1205	13	N
	SLE	3	rs13277113	A	Euro	Hom	1.23	1e-10	0.235	0.718	Asia	Han	0.66	3e-07	Y	GWAS	1047+1205	76	Y
	SLE	3	rs7836059	G	Euro	Harley	0.82	4e-10	0.535	0.956	Asia	Han	1.13	0.37		GWAS	1047+1205	20	Y
	SLE	4	rs11574637	C	Euro	Hom	1.59	3e-11	0.142	0.006	Asia	Han	1.97	0.24		GWAS	1047+1205	26	N
	SLE	4	rs9888739	T	Euro	Harley	1.62	2e-23	0.095	0.009	Asia	Han	2.38	0.13		GWAS	1047+1205	39	N
	SLE	5	rs4963128	G	Euro	Harley	0.78	3e-10	0.671	0.965	Asia	Han	0.9	0.51		GWAS	1047+1205	22	Y
	SLE	6	rs6445975	C	Euro	Harley	1.25	7e-09	0.248	0.194	Asia	Han	1.01	0.88		GWAS	1047+1205	84	Y
	SLE	7	rs10798269	G	Euro	Harley	0.82	1e-07	0.593	0.709	Asia	Han	0.81	0.007		GWAS	1047+1205	74	Y
	SLE	8	rs2022013	A	Euro	Harley	0.85	1e-07	0.575	0.703	Asia	Han	1.23	0.004	Y	GWAS	1047+1205	61	Y
	SLE	9	rs2431697	T	Euro	Harley	0.82	1e-10	0.544	0.795	Asia	Han	0.7	0.0002		GWAS	1047+1205	62	Y
	SLE	10	rs573775	T	Euro	Harley	1.19	1e-07	0.296	0.352	Asia	Han	1.09	0.27		GWAS	1047+1205	76	Y
	SLE	11	rs10156091	A	Euro	Harley	1.32	2e-07	0.119	0.042	Asia	Han	0.96	0.81		GWAS	1047+1205	50	Y
	SLE	12	rs6985109	G	Euro	Harley	1.23	3e-11	0.42	0.983	Asia	Han	0.97	0.88	Y	GWAS	1047+1205	11	Y
	SLE	13	rs10903340	C	Euro	Harley	1.18	1e-07	0.367	0.974	Asia	Han	0.98	0.92	Y	GWAS	1047+1205	12	Y
	SLE	14	rs7829816	A	Euro	Harley	0.77	5e-09	0.841	0.944	Asia	Han	0.97	0.89		GWAS	1047+1205	30	Y
	SLE	15	rs5754217	A	Euro	Harley	1.22	8e-08	0.168	0.459	Asia	Han	1.34	4e-05		GWAS	1047+1205	87	Y
	SLE	16	rs2071725	G	Euro	Harley	0.78	1e-07	0.863	0.93	Asia	Han	1.02	0.91		GWAS	1047+1205	38	Y
	SLE	17	rs10516487	G	Euro	Kozyrev	0.72	4e-10	0.748	0.868	Asia	Han	0.83	0.09		GWAS	1047+1205	80	Y
	SLE	17	rs10516487	G	Euro	Kozyrev	0.72	4e-10	0.748	0.868	Asia	Yang	0.73	0.0004		GWAS	314+1484	50	N
	SLE	18	rs2230926	C	Asia	Han	1.72	1e-17	0.097	0.097	Asia	Yang	2.77	3e-07		GWAS	314+1484	97	-
	SLE	23	rs1913517	A	Asia	Han	1.24	7e-12	0.277	0.277	Asia	Yang	1.41	0.0002		GWAS	314+1484	56	-
	SLE	25	rs6590330	A	Asia	Han	1.37	2e-25	0.411	0.411	Asia	Yang	1.48	9e-06		GWAS	314+1484	89	-
	SLE	29	rs704853	A	Asia	Li	0.81	2e-07	0.136	0.102	Euro	Hom	0.93	0.076		GWAS	1311+3340	88	-
	SLE	29	rs704853	A	Asia	Li	0.81	2e-07	0.136	0.102	Euro	Harley	0.79	0.113		GWAS	767+383	38	-
	T2D	1	rs7903146	T	Euro	Zeggini	1.37	7e-13	0.279	0.279	Euro	Scott	1.39	1e-05		GWAS	1161+1174	100	-
	T2D	1	rs7903146	T	Euro	Zeggini	1.37	7e-13	0.279	0.279	Euro	Saxena	1.33	5e-06		GWAS	1464+1467	100	-
	T2D	1	rs7903146	T	Euro	Zeggini	1.37	7e-13	0.279	0.279	Euro	Steinthorsdottir	1.38	2e-10		GWAS	1399+5275	100	-
	T2D	1	rs7903146	T	Euro	Zeggini	1.37	7e-13	0.279	0.279	Euro	DIAGRAM	1.37	3e-23		GWAS	4549+5579	100	-
	T2D	1	rs7903146	T	Euro	Zeggini	1.37	7e-13	0.279	0.279	Euro	DIAGRAM+	1.4	2e-51		GWAS	8130+38987	100	-
	T2D	1	rs7903146	T	Euro	Zeggini	1.37	7e-13	0.279	0.03	Asia	Takeuchi	1.54	8e-12		GWAS	5629+6406	100	N
	T2D	1	rs7903146	T	Euro	Zeggini	1.37	7e-13	0.279	0.03	Asia	Yamauchi	1.39	2e-08		Comb	6756+6158	100	N
	T2D	1	rs7903146	T	Euro	Zeggini	1.37	7e-13	0.279	0.03	Asia	Tsai	-	0.32		GWAS	995+894	51	N
	T2D	1	rs7903146	T	Euro	Zeggini	1.37	7e-13	0.279	0.03	Asia	Sim	1.14	0.4		GWAS	2010+1945	81	N
	T2D	1	rs7903146	T	Euro	Zeggini	1.37	7e-13	0.279	0.03	Asia	Cui	1.53	0.02		GWAS	793+806	44	N
	T2D	1	rs7903146	T	Euro	Zeggini	1.37	7e-13	0.279	0.03	Asia	Cho	1.16	0.03		GWAS	6952+11865	100	Y
	T2D	1	rs7903146	T	Euro	Zeggini	1.37	7e-13	0.279	0.336	Africa	Lettre	1.33	2.79e-07		GWAS	1264+5678	100	-
	T2D	1	rs7903146	T	Euro	Zeggini	1.37	7e-13	0.279	0.336	Africa	Palmer	1.33	4.9e-05		GWAS	965+1029	100	-
	T2D	1	rs7901695	C	Asia	Yamauchi	1.41	5e-09	0.03	0.03	Asia	Shu	1.41	0.017		GWAS	1019+1710	65	-
	T2D	1	rs7901695	C	Asia	Yamauchi	1.41	5e-09	0.03	0.03	Asia	Cui	1.53	0.019		GWAS	793+806	46	-
	T2D	1	rs7901695	C	Asia	Yamauchi	1.41	5e-09	0.03	0.51	Africa	Lettre	0.81	7.5e-06	Y	GWAS	1264+5678	100	-
	T2D	2	rs8050136	A	Euro	Zeggini	1.22	1e-12	0.46	0.46	Euro	Scott	1.03	0.58		GWAS	1161+1174	91	-
	T2D	2	rs8050136	A	Euro	Zeggini	1.22	1e-12	0.46	0.46	Euro	DIAGRAM	1.15	7e-06		GWAS	4549+5579	100	-
	T2D	2	rs8050136	A	Euro	Zeggini	1.22	1e-12	0.46	0.46	Euro	DIAGRAM+	1.13	3e-08		GWAS	8130+38987	100	-
	T2D	2	rs8050136	A	Euro	Zeggini	1.22	1e-12	0.46	0.162	Asia	Takeuchi	1.11	0.09		GWAS	1629+1517	87	N
	T2D	2	rs8050136	A	Euro	Zeggini	1.22	1e-12	0.46	0.162	Asia	Tsai	-	0.2		GWAS	995+894	66	N
	T2D	2	rs8050136	A	Euro	Zeggini	1.22	1e-12	0.46	0.162	Asia	Yamauchi	1.08	0.032		GWAS	4470+3071	100	Y
	T2D	2	rs8050136	A	Euro	Zeggini	1.22	1e-12	0.46	0.162	Asia	Shu	0.98	0.57		GWAS	1019+1710	79	N
	T2D	2	rs8050136	A	Euro	Zeggini	1.22	1e-12	0.46	0.162	Asia	Cui	1.2	0.09		GWAS	793+806	59	N
	T2D	2	rs8050136	A	Euro	Zeggini	1.22	1e-12	0.46	0.162	Asia	Cho	-	1e-07		GWAS	6952+11865	100	N
	T2D	2	rs8050136	A	Euro	Zeggini	1.22	1e-12	0.46	0.533	Africa	Lettre	0.99	0.8		GWAS	1264+5678	99	-
	T2D	2	rs8050136	A	Euro	Zeggini	1.22	1e-12	0.46	0.533	Africa	Palmer	0.95	0.42		GWAS	965+1029	88	-
	T2D	3	rs10946398	C	Euro	Zeggini	1.14	1e-08	0.336	0.415	Asia	Shu	1.2	0.002		GWAS	1019+1710	64	Y
	T2D	3	rs10946398	C	Euro	Zeggini	1.14	1e-08	0.336	0.415	Asia	Cho	-	2e-14		GWAS	6952+11865	100	N
	T2D	3	rs10946398	C	Euro	Zeggini	1.14	1e-08	0.336	0.604	Africa	Lettre	0.98	0.61	Y	GWAS	1264+5678	85	-
	T2D	3	rs10946398	C	Euro	Zeggini	1.14	1e-08	0.336	0.604	Africa	Palmer	1.11	0.11	Y	GWAS	965+1029	54	-
	T2D	3	rs7756992	G	Euro	Steinthorsdottir	0.83	8e-09	0.279	0.468	Asia	Takeuchi	1.35	5e-09	Y	GWAS	1629+1517	94	N
	T2D	3	rs7756992	G	Euro	Steinthorsdottir	0.83	8e-09	0.279	0.468	Asia	Yamauchi	1.07	2e-12	Y	Comb	6756+6158	100	Y
	T2D	3	rs7756992	G	Euro	Steinthorsdottir	0.83	8e-09	0.279	0.468	Asia	Tsai	-	0.51		GWAS	995+894	77	N
	T2D	3	rs7756992	G	Euro	Steinthorsdottir	0.83	8e-09	0.279	0.468	Asia	Cui	1.02	0.73		GWAS	793+806	71	N
	T2D	3	rs7756992	G	Euro	Steinthorsdottir	0.83	8e-09	0.279	0.468	Asia	Cho	-	1e-06		GWAS	6952+11865	100	N
	T2D	3	rs7756992	G	Euro	Steinthorsdottir	0.83	8e-09	0.279	0.538	Africa	Lettre	0.97	0.5		GWAS	1264+5678	99	-
	T2D	3	rs6931514	G	Euro	DIAGRAM	1.25	1e-11	0.279	0.17	Africa	Lettre	1.02	0.76		GWAS	1264+5678	99	-
	T2D	3	rs4712523	G	Asia	Takeuchi	1.23	7e-20	0.41	0.41	Asia	Cho	-	3e-14		GWAS	6952+11865	100	-
	T2D	3	rs4712523	G	Asia	Takeuchi	1.23	7e-20	0.41	0.604	Africa	Lettre	0.97	0.5	Y	GWAS	1264+5678	99	-
	T2D	3	rs2206734	T	Asia	Yamauchi	1.2	2e-13	0.395	0.395	Asia	Cho	-	2e-10		GWAS	6952+11865	100	-
	T2D	3	rs7754840	C	Euro	DIAGRAM+	1.18	3e-15	0.336	0.415	Asia	Sim	1.2	0.0001		GWAS	2010+1945	95	Y
	T2D	3	rs7754840	C	Euro	DIAGRAM+	1.18	3e-15	0.336	0.415	Asia	Cui	1.07	0.32		GWAS	793+806	63	N
	T2D	3	rs7754840	C	Euro	DIAGRAM+	1.18	3e-15	0.336	0.415	Asia	Cho	-	1e-14		GWAS	6952+11865	100	N
	T2D	3	rs7754840	C	Euro	DIAGRAM+	1.18	3e-15	0.336	0.604	Africa	Lettre	0.97	0.56	Y	GWAS	1264+5678	96	-
	T2D	4	rs10811661	T	Euro	Zeggini	0.85	5e-07	0.801	0.801	Euro	Scott	0.85	0.08		GWAS	1161+1174	54	-
	T2D	4	rs10811661	T	Euro	Zeggini	0.85	5e-07	0.801	0.801	Euro	Saxena	0.73	4e-05		GWAS	1464+1467	63	-
	T2D	4	rs10811661	T	Euro	Zeggini	0.85	5e-07	0.801	0.801	Euro	DIAGRAM+	0.84	1e-10		GWAS	8130+38987	100	-
	T2D	4	rs10811661	T	Euro	Zeggini	0.85	5e-07	0.801	0.551	Asia	Takeuchi	0.74	2e-08		GWAS	1629+1517	88	N
	T2D	4	rs10811661	T	Euro	Zeggini	0.85	5e-07	0.801	0.551	Asia	Shu	1.24	0.0003	Y	GWAS	1019+1710	81	N
	T2D	4	rs10811661	T	Euro	Zeggini	0.85	5e-07	0.801	0.551	Asia	Cho	0.83	6e-11		GWAS	6952+11865	100	Y
	T2D	4	rs10811661	T	Euro	Zeggini	0.85	5e-07	0.801	0.906	Africa	Palmer	0.95	0.67		GWAS	965+1029	30	-
	T2D	4	rs2383208	A	Asia	Takeuchi	0.75	2e-29	0.579	0.579	Asia	Yamauchi	0.84	1e-11		Comb	6756+6158	100	-
	T2D	4	rs2383208	A	Asia	Takeuchi	0.75	2e-29	0.579	0.579	Asia	Cho	-	3e-14		GWAS	6952+11865	100	-
	T2D	4	rs2383208	A	Asia	Takeuchi	0.75	2e-29	0.579	0.764	Africa	Palmer	1.11	0.24		GWAS	965+1029	92	-
	T2D	5	rs4402960	T	Euro	Saxena	1.18	2e-09	0.296	0.296	Euro	Zeggini	1.15	0.002		GWAS	1924+2938	96	-
	T2D	5	rs4402960	T	Euro	Saxena	1.18	2e-09	0.296	0.296	Euro	Scott	1.28	0.0001		GWAS	1161+1174	75	-
	T2D	5	rs4402960	T	Euro	Saxena	1.18	2e-09	0.296	0.27	Asia	Takeuchi	1.14	1e-06		GWAS	5629+6406	100	Y
	T2D	5	rs4402960	T	Euro	Saxena	1.18	2e-09	0.296	0.27	Asia	Tsai	-	0.22		GWAS	995+894	64	N
	T2D	5	rs4402960	T	Euro	Saxena	1.18	2e-09	0.296	0.27	Asia	Shu	1.28	0.0002		GWAS	1019+1710	76	N
	T2D	5	rs4402960	T	Euro	Saxena	1.18	2e-09	0.296	0.27	Asia	Cui	1.08	0.31		GWAS	793+806	57	N
	T2D	5	rs4402960	T	Euro	Saxena	1.18	2e-09	0.296	0.27	Asia	Cho	-	0.009		GWAS	6952+11865	100	N
	T2D	5	rs4402960	T	Euro	Saxena	1.18	2e-09	0.296	0.472	Africa	Lettre	1.06	0.2		GWAS	1264+5678	97	-
	T2D	5	rs4402960	T	Euro	Saxena	1.18	2e-09	0.296	0.472	Africa	Palmer	0.97	0.66		GWAS	965+1029	77	-
	T2D	5	rs6769511	C	Asia	Unoki	1.23	1e-09	0.292	0.292	Asia	Cho	-	4e-07		GWAS	6952+11865	100	-
	T2D	5	rs6769511	C	Asia	Unoki	1.23	1e-09	0.292	0.679	Africa	Lettre	0.95	0.33	Y	GWAS	1264+5678	99	-
	T2D	5	rs1470579	C	Euro	DIAGRAM+	1.14	3e-09	0.296	0.297	Asia	Yamauchi	1.15	5e-08		Comb	6756+6158	100	Y
	T2D	5	rs1470579	C	Euro	DIAGRAM+	1.14	3e-09	0.296	0.297	Asia	Sim	1.15	0.006		GWAS	2010+1945	78	N
	T2D	5	rs1470579	C	Euro	DIAGRAM+	1.14	3e-09	0.296	0.297	Asia	Cui	1.11	0.22		GWAS	793+806	41	N
	T2D	5	rs1470579	C	Euro	DIAGRAM+	1.14	3e-09	0.296	0.297	Asia	Cho	-	6e-07		GWAS	6952+11865	100	N
	T2D	6	rs5219	T	Euro	Saxena	1.14	1e-07	0.392	0.392	Euro	Scott	1.2	0.002		GWAS	1161+1174	60	-
	T2D	6	rs5219	T	Euro	Saxena	1.14	1e-07	0.392	0.369	Asia	Takeuchi	1.07	0.02		GWAS	5629+6406	100	Y
	T2D	6	rs5219	T	Euro	Saxena	1.14	1e-07	0.392	0.369	Asia	Cui	0.94	0.35		GWAS	793+806	44	N
	T2D	6	rs5215	C	Euro	Zeggini	1.14	5e-11	0.398	0.398	Euro	DIAGRAM+	1.09	2e-05		GWAS	8130+38987	100	-
	T2D	6	rs5215	C	Euro	Zeggini	1.14	5e-11	0.398	0.344	Asia	Yamauchi	1.05	0.19		GWAS	4470+3071	97	N
	T2D	6	rs5215	C	Euro	Zeggini	1.14	5e-11	0.398	0.344	Asia	Shu	1.21	0.001		GWAS	1019+1710	62	N
	T2D	6	rs5215	C	Euro	Zeggini	1.14	5e-11	0.398	0.344	Asia	Sim	1.1	0.036		GWAS	2010+1945	80	N
	T2D	6	rs5215	C	Euro	Zeggini	1.14	5e-11	0.398	0.344	Asia	Cui	0.94	0.38		GWAS	793+806	43	N
	T2D	6	rs5215	C	Euro	Zeggini	1.14	5e-11	0.398	0.344	Asia	Cho	1.13	2e-07		GWAS	6952+11865	100	Y
	T2D	6	rs5215	C	Euro	Zeggini	1.14	5e-11	0.398	0.189	Africa	Lettre	1.08	0.34		GWAS	1264+5678	73	-
	T2D	6	rs5215	C	Euro	Zeggini	1.14	5e-11	0.398	0.189	Africa	Palmer	0.92	0.45		GWAS	965+1029	43	-
	T2D	7	rs864745	T	Euro	DIAGRAM	1.11	5e-14	0.487	0.487	Euro	DIAGRAM+	1.12	2e-08		GWAS	8130+38987	100	-
	T2D	7	rs864745	T	Euro	DIAGRAM	1.11	5e-14	0.487	0.777	Asia	Takeuchi	0.93	0.24	Y	GWAS	1629+1517	38	N
	T2D	7	rs864745	T	Euro	DIAGRAM	1.11	5e-14	0.487	0.777	Asia	Shu	0.97	0.64	Y	GWAS	1019+1710	32	N
	T2D	7	rs864745	T	Euro	DIAGRAM	1.11	5e-14	0.487	0.777	Asia	Sim	1	0.94	Y	GWAS	2010+1945	46	N
	T2D	7	rs864745	T	Euro	DIAGRAM	1.11	5e-14	0.487	0.777	Asia	Cui	0.97	0.7	Y	GWAS	793+806	22	N
	T2D	7	rs864745	T	Euro	DIAGRAM	1.11	5e-14	0.487	0.777	Asia	Cho	0.94	0.03	Y	GWAS	6952+11865	97	Y
	T2D	7	rs864745	T	Euro	DIAGRAM	1.11	5e-14	0.487	0.769	Africa	Lettre	0.96	0.32	Y	GWAS	1264+5678	53	-
	T2D	7	rs864745	T	Euro	DIAGRAM	1.11	5e-14	0.487	0.769	Africa	Palmer	0.88	0.09	Y	GWAS	965+1029	29	-
	T2D	8	rs12779790	G	Euro	DIAGRAM	1.09	1e-10	0.229	0.229	Euro	DIAGRAM+	1.09	0.0007		GWAS	8130+38987	93	-
	T2D	8	rs12779790	G	Euro	DIAGRAM	1.09	1e-10	0.229	0.128	Asia	Takeuchi	0.98	0.8		GWAS	1629+1517	23	N
	T2D	8	rs12779790	G	Euro	DIAGRAM	1.09	1e-10	0.229	0.128	Asia	Shu	1.04	0.31		GWAS	1019+1710	19	N
	T2D	8	rs12779790	G	Euro	DIAGRAM	1.09	1e-10	0.229	0.128	Asia	Cho	1.12	0.01		GWAS	6952+11865	82	Y
	T2D	8	rs12779790	G	Euro	DIAGRAM	1.09	1e-10	0.229	0.051	Africa	Lettre	1.1	0.2		GWAS	1264+5678	15	-
	T2D	8	rs12779790	G	Euro	DIAGRAM	1.09	1e-10	0.229	0.051	Africa	Palmer	1.05	0.63		GWAS	965+1029	10	-
	T2D	8	rs10906115	A	Asia	Shu	0.89	1e-08	0.642	0.642	Asia	Cui	0.86	0.04		GWAS	793+806	32	-
	T2D	8	rs10906115	A	Asia	Shu	0.89	1e-08	0.642	0.642	Asia	Cho	0.92	0.0003		GWAS	6952+11865	100	-
	T2D	9	rs7961581	C	Euro	DIAGRAM	1.09	1e-09	0.252	0.252	Euro	DIAGRAM+	1.11	2e-05		GWAS	8130+38987	94	-
	T2D	9	rs7961581	C	Euro	DIAGRAM	1.09	1e-09	0.252	0.215	Asia	Takeuchi	1.12	0.08		GWAS	1629+1517	31	N
	T2D	9	rs7961581	C	Euro	DIAGRAM	1.09	1e-09	0.252	0.215	Asia	Shu	0.96	0.71		GWAS	1019+1710	26	N
	T2D	9	rs7961581	C	Euro	DIAGRAM	1.09	1e-09	0.252	0.215	Asia	Sim	0.98	0.74		GWAS	2010+1945	38	N
	T2D	9	rs7961581	C	Euro	DIAGRAM	1.09	1e-09	0.252	0.215	Asia	Cho	1.01	0.85		GWAS	6952+11865	94	Y
	T2D	9	rs7961581	C	Euro	DIAGRAM	1.09	1e-09	0.252	0.17	Africa	Lettre	0.99	0.9	Y	GWAS	1264+5678	37	-
	T2D	9	rs7961581	C	Euro	DIAGRAM	1.09	1e-09	0.252	0.17	Africa	Palmer	0.99	0.92	Y	GWAS	965+1029	21	-
	T2D	10	rs7578597	T	Euro	DIAGRAM	0.87	1e-09	0.876	0.876	Euro	DIAGRAM+	0.87	4e-05		GWAS	8130+38987	97	-
	T2D	10	rs7578597	T	Euro	DIAGRAM	0.87	1e-09	0.876	0.994	Asia	Takeuchi	0.88	0.35		GWAS	5629+6406	12	N
	T2D	10	rs7578597	T	Euro	DIAGRAM	0.87	1e-09	0.876	0.994	Asia	Tsai	-	0.82		GWAS	995+894	6	N
	T2D	10	rs7578597	T	Euro	DIAGRAM	0.87	1e-09	0.876	0.994	Asia	Sim	0.73	0.35		GWAS	2010+1945	7	N
	T2D	10	rs7578597	T	Euro	DIAGRAM	0.87	1e-09	0.876	0.994	Asia	Cho	0.93	0.74		GWAS	6952+11865	15	N
	T2D	10	rs7578597	T	Euro	DIAGRAM	0.87	1e-09	0.876	0.726	Africa	Lettre	0.98	0.69		GWAS	1264+5678	81	-
	T2D	10	rs7578597	T	Euro	DIAGRAM	0.87	1e-09	0.876	0.726	Africa	Palmer	1.11	0.16		GWAS	965+1029	50	-
	T2D	11	rs4607103	C	Euro	DIAGRAM	0.92	1e-08	0.81	0.81	Euro	DIAGRAM+	0.91	0.0002		GWAS	8130+38987	84	-
	T2D	11	rs4607103	C	Euro	DIAGRAM	0.92	1e-08	0.81	0.611	Asia	Takeuchi	0.92	0.09		GWAS	1629+1517	38	N
	T2D	11	rs4607103	C	Euro	DIAGRAM	0.92	1e-08	0.81	0.611	Asia	Shu	1.03	0.3		GWAS	1019+1710	32	N
	T2D	11	rs4607103	C	Euro	DIAGRAM	0.92	1e-08	0.81	0.611	Asia	Sim	0.97	0.52		GWAS	2010+1945	46	N
	T2D	11	rs4607103	C	Euro	DIAGRAM	0.92	1e-08	0.81	0.611	Asia	Cui	1.02	0.76		GWAS	793+806	22	N
	T2D	11	rs4607103	C	Euro	DIAGRAM	0.92	1e-08	0.81	0.611	Asia	Cho	0.99	0.67		GWAS	6952+11865	97	Y
	T2D	11	rs4607103	C	Euro	DIAGRAM	0.92	1e-08	0.81	0.745	Africa	Lettre	0.98	0.38	Y	GWAS	1264+5678	43	-
	T2D	11	rs4607103	C	Euro	DIAGRAM	0.92	1e-08	0.81	0.745	Africa	Palmer	0.92	0.22	Y	GWAS	965+1029	23	-
	T2D	12	rs10923931	T	Euro	DIAGRAM	1.13	4e-08	0.093	0.093	Euro	DIAGRAM+	1.14	7e-05		GWAS	8130+38987	93	-
	T2D	12	rs10923931	T	Euro	DIAGRAM	1.13	4e-08	0.093	0.024	Asia	Takeuchi	1.17	0.38		GWAS	1629+1517	13	N
	T2D	12	rs10923931	T	Euro	DIAGRAM	1.13	4e-08	0.093	0.024	Asia	Shu	1.02	0.45		GWAS	1019+1710	11	N
	T2D	12	rs10923931	T	Euro	DIAGRAM	1.13	4e-08	0.093	0.024	Asia	Sim	0.93	0.59		GWAS	2010+1945	15	N
	T2D	12	rs10923931	T	Euro	DIAGRAM	1.13	4e-08	0.093	0.024	Asia	Cui	1.71	0.02		GWAS	793+806	9	N
	T2D	12	rs10923931	T	Euro	DIAGRAM	1.13	4e-08	0.093	0.024	Asia	Cho	1.05	0.45		GWAS	6952+11865	48	Y
	T2D	12	rs10923931	T	Euro	DIAGRAM	1.13	4e-08	0.093	0.349	Africa	Lettre	1.01	0.85		GWAS	1264+5678	81	-
	T2D	12	rs10923931	T	Euro	DIAGRAM	1.13	4e-08	0.093	0.349	Africa	Palmer	0.93	0.24		GWAS	965+1029	51	-
	T2D	13	rs2237892	C	Asia	Yasuda	0.7	3e-40	0.636	0.925	Euro	DIAGRAM+	0.88	0.003		GWAS	8130+38987	100	-
	T2D	13	rs2237892	C	Asia	Yasuda	0.7	3e-40	0.648	0.648	Asia	Takeuchi	0.8	2e-05		GWAS	1629+1517	100	-
	T2D	13	rs2237892	C	Asia	Yasuda	0.7	3e-40	0.648	0.648	Asia	Yamauchi	0.8	7e-18		Comb	6756+6158	100	-
	T2D	13	rs2237892	C	Asia	Yasuda	0.7	3e-40	0.648	0.648	Asia	Sim	0.99	0.87		GWAS	2010+1945	100	-
	T2D	13	rs2237892	C	Asia	Yasuda	0.7	3e-40	0.648	0.648	Asia	Cho	0.85	5e-09		GWAS	6952+11865	100	-
	T2D	13	rs2283228	A	Asia	Unoki	0.79	3e-11	0.627	0.627	Asia	Shu	0.86	0.003		GWAS	1019+1710	96	-
	T2D	13	rs2283228	A	Asia	Unoki	0.79	3e-11	0.627	0.934	Africa	Lettre	1.08	0.38		GWAS	1264+5678	66	-
	T2D	13	rs2283228	A	Asia	Unoki	0.79	3e-11	0.627	0.934	Africa	Palmer	0.99	0.96		GWAS	965+1029	37	-
	T2D	13	rs231362	G	Euro	DIAGRAM+	0.93	3e-13	0.518	0.853	Asia	Sim	0.97	0.69		GWAS	2010+1945	22	N
	T2D	13	rs231362	G	Euro	DIAGRAM+	0.93	3e-13	0.518	0.853	Asia	Cho	0.91	0.04		GWAS	6952+11865	70	Y
	T2D	13	rs231362	G	Euro	DIAGRAM+	0.93	3e-13	0.518	0.86	Africa	Palmer	0.96	0.68		GWAS	965+1029	14	-
	T2D	14	rs17584499	T	Asia	Tsai	1.61	9e-10	0.12	0.12	Asia	Shu	0.97	0.58		GWAS	1019+1710	100	-
	T2D	14	rs17584499	T	Asia	Tsai	1.61	9e-10	0.12	0.12	Asia	Sim	1	0.99		GWAS	2010+1945	100	-
	T2D	14	rs17584499	T	Asia	Tsai	1.61	9e-10	0.12	0.12	Asia	Cui	1.18	0.16		GWAS	793+806	100	-
	T2D	14	rs17584499	T	Asia	Tsai	1.61	9e-10	0.12	0.12	Asia	Cho	1.09	0.04		GWAS	6952+11865	100	-
	T2D	15	rs391300	G	Asia	Tsai	0.79	3e-09	0.784	0.784	Asia	Shu	1.04	0.74		GWAS	1019+1710	86	-
	T2D	15	rs391300	G	Asia	Tsai	0.79	3e-09	0.784	0.784	Asia	Sim	1.01	0.77		GWAS	2010+1945	96	-
	T2D	15	rs391300	G	Asia	Tsai	0.79	3e-09	0.784	0.784	Asia	Cui	0.98	0.74		GWAS	793+806	67	-
	T2D	15	rs391300	G	Asia	Tsai	0.79	3e-09	0.784	0.784	Asia	Cho	0.97	0.3		GWAS	6952+11865	100	-
	T2D	16	rs7593730	C	Euro	Qi	0.92	4e-08	0.832	0.841	Asia	Shu	1.04	0.33		GWAS	1019+1710	20	N
	T2D	16	rs7593730	C	Euro	Qi	0.92	4e-08	0.832	0.841	Asia	Cho	0.97	0.4		GWAS	6952+11865	81	Y
	T2D	18	rs13266634	C	Euro	DIAGRAM+	0.87	2e-08	0.761	0.547	Asia	Takeuchi	0.82	2e-14		GWAS	5629+6406	100	N
	T2D	18	rs13266634	C	Euro	DIAGRAM+	0.87	2e-08	0.761	0.547	Asia	Tsai	-	0.29		GWAS	995+894	68	N
	T2D	18	rs13266634	C	Euro	DIAGRAM+	0.87	2e-08	0.761	0.547	Asia	Yamauchi	0.91	0.006		GWAS	4470+3071	100	N
	T2D	18	rs13266634	C	Euro	DIAGRAM+	0.87	2e-08	0.761	0.547	Asia	Shu	0.84	0.004		GWAS	1019+1710	81	N
	T2D	18	rs13266634	C	Euro	DIAGRAM+	0.87	2e-08	0.761	0.547	Asia	Sim	0.93	0.11		GWAS	2010+1945	94	N
	T2D	18	rs13266634	C	Euro	DIAGRAM+	0.87	2e-08	0.761	0.547	Asia	Cui	0.96	0.61		GWAS	793+806	61	N
	T2D	18	rs13266634	C	Euro	DIAGRAM+	0.87	2e-08	0.761	0.547	Asia	Cho	0.9	9e-06		GWAS	6952+11865	100	Y
	T2D	18	rs13266634	C	Euro	DIAGRAM+	0.87	2e-08	0.761	0.811	Africa	Lettre	0.95	0.53		GWAS	1264+5678	69	-
	T2D	18	rs13266634	C	Euro	DIAGRAM+	0.87	2e-08	0.761	0.811	Africa	Palmer	0.89	0.36		GWAS	965+1029	39	-
	T2D	19	rs5015480	C	Euro	DIAGRAM+	0.85	1e-15	0.58	0.194	Asia	Tsai	-	0.15		GWAS	995+894	56	N
	T2D	19	rs5015480	C	Euro	DIAGRAM+	0.85	1e-15	0.58	0.194	Asia	Shu	1.42	9e-06	Y	GWAS	1019+1710	68	Y
	T2D	19	rs5015480	C	Euro	DIAGRAM+	0.85	1e-15	0.58	0.194	Asia	Cui	1.07	0.44	Y	GWAS	793+806	49	N
	T2D	19	rs5015480	C	Euro	DIAGRAM+	0.85	1e-15	0.58	0.194	Asia	Cho	-	4e-08	Y	GWAS	6952+11865	100	N
	T2D	19	rs5015480	C	Euro	DIAGRAM+	0.85	1e-15	0.58	0.596	Africa	Lettre	0.96	0.58	Y	GWAS	1264+5678	96	-
	T2D	19	rs5015480	C	Euro	DIAGRAM+	0.85	1e-15	0.58	0.596	Africa	Palmer	1.08	0.25	Y	GWAS	965+1029	73	-
	T2D	20	rs7578326	A	Euro	DIAGRAM+	0.91	5e-20	0.65	0.835	Asia	Cui	1.05	0.57		GWAS	793+806	16	Y
	T2D	21	rs243021	A	Euro	DIAGRAM+	1.08	3e-15	0.478	0.673	Asia	Sim	1.05	0.29	Y	GWAS	2010+1945	36	Y
	T2D	21	rs243021	A	Euro	DIAGRAM+	1.08	3e-15	0.478	0.673	Asia	Cui	1.07	0.4	Y	GWAS	793+806	17	N
	T2D	21	rs243021	A	Euro	DIAGRAM+	1.08	3e-15	0.478	0.283	Africa	Palmer	0.9	0.12	Y	GWAS	965+1029	22	-
	T2D	22	rs4457053	G	Euro	DIAGRAM+	1.07	3e-12	0.259	0.03	Asia	Sim	1.01	0.93		GWAS	2010+1945	9	N
	T2D	22	rs4457053	G	Euro	DIAGRAM+	1.07	3e-12	0.259	0.03	Asia	Cho	1	0.98		GWAS	6952+11865	21	Y
	T2D	23	rs972283	G	Euro	DIAGRAM+	0.94	2e-10	0.55	0.689	Asia	Cho	1.01	0.85		GWAS	6952+11865	72	Y
	T2D	23	rs972283	G	Euro	DIAGRAM+	0.94	2e-10	0.55	0.923	Africa	Palmer	0.96	0.67		GWAS	965+1029	8	-
	T2D	24	rs896854	T	Euro	DIAGRAM+	1.05	1e-09	0.436	0.287	Asia	Sim	1.05	0.34		GWAS	2010+1945	18	N
	T2D	24	rs896854	T	Euro	DIAGRAM+	1.05	1e-09	0.436	0.287	Asia	Cui	1.26	0.002		GWAS	793+806	10	N
	T2D	24	rs896854	T	Euro	DIAGRAM+	1.05	1e-09	0.436	0.287	Asia	Cho	1.07	0.009		GWAS	6952+11865	58	Y
	T2D	24	rs896854	T	Euro	DIAGRAM+	1.05	1e-09	0.436	0.66	Africa	Palmer	0.95	0.45		GWAS	965+1029	12	-
	T2D	25	rs13292136	C	Euro	DIAGRAM+	0.93	3e-08	0.933	0.889	Asia	Sim	1.14	0.13		GWAS	2010+1945	18	N
	T2D	25	rs13292136	C	Euro	DIAGRAM+	0.93	3e-08	0.933	0.889	Asia	Cho	1.01	0.88		GWAS	6952+11865	59	Y
	T2D	25	rs13292136	C	Euro	DIAGRAM+	0.93	3e-08	0.933	0.908	Africa	Palmer	1.01	0.97		GWAS	965+1029	11	-
	T2D	26	rs1552224	A	Euro	DIAGRAM+	0.88	1e-22	0.867	0.938	Asia	Sim	0.74	0.001		GWAS	2010+1945	25	N
	T2D	26	rs1552224	A	Euro	DIAGRAM+	0.88	1e-22	0.867	0.938	Asia	Cui	0.77	0.042		GWAS	793+806	13	N
	T2D	26	rs1552224	A	Euro	DIAGRAM+	0.88	1e-22	0.867	0.938	Asia	Cho	0.86	0.002		GWAS	6952+11865	76	Y
	T2D	26	rs1552224	A	Euro	DIAGRAM+	0.88	1e-22	0.867	0.981	Africa	Palmer	1.21	0.32		GWAS	965+1029	8	-
	T2D	27	rs1531343	C	Euro	DIAGRAM+	1.08	4e-09	0.115	0.124	Asia	Sim	1.09	0.23		GWAS	2010+1945	22	N
	T2D	27	rs1531343	C	Euro	DIAGRAM+	1.08	4e-09	0.115	0.124	Asia	Cho	1.06	0.11		GWAS	6952+11865	71	Y
	T2D	27	rs1531343	C	Euro	DIAGRAM+	1.08	4e-09	0.115	0.396	Africa	Palmer	1.02	0.78		GWAS	965+1029	25	-
	T2D	28	rs7957197	C	Euro	DIAGRAM+	0.95	2e-08	0.85	0.875	Africa	Palmer	0.97	0.73		GWAS	965+1029	8	-
	T2D	29	rs11634397	G	Euro	DIAGRAM+	0.95	2e-09	0.642	0.079	Asia	Sim	1.11	0.23	Y	GWAS	2010+1945	10	N
	T2D	29	rs11634397	G	Euro	DIAGRAM+	0.95	2e-09	0.642	0.079	Asia	Cho	0.99	0.83	Y	GWAS	6952+11865	26	Y
	T2D	29	rs11634397	G	Euro	DIAGRAM+	0.95	2e-09	0.642	0.387	Africa	Palmer	0.86	0.016	Y	GWAS	965+1029	13	-
	T2D	30	rs8042680	A	Euro	DIAGRAM+	1.06	2e-10	0.261	0.997	Asia	Sim	1.12	0.79		GWAS	2010+1945	5	N
	T2D	30	rs8042680	A	Euro	DIAGRAM+	1.06	2e-10	0.261	0.997	Asia	Cho	1.64	0.005		GWAS	6952+11865	6	N
	T2D	30	rs8042680	A	Euro	DIAGRAM+	1.06	2e-10	0.261	0.987	Africa	Palmer	0.91	0.33	Y	GWAS	965+1029	6	-
	T2D	31	rs1387153	T	Euro	DIAGRAM+	1.08	8e-15	0.272	0.438	Asia	Yamauchi	1.05	0.19		GWAS	4470+3071	65	Y
	T2D	31	rs1387153	T	Euro	DIAGRAM+	1.08	8e-15	0.272	0.438	Asia	Cui	1.09	0.27		GWAS	793+806	20	N
	T2D	32	rs6780569	G	Asia	Yamauchi	0.83	7e-09	0.794	0.794	Asia	Sim	0.89	0.06		GWAS	2010+1945	84	-
	T2D	32	rs6780569	G	Asia	Yamauchi	0.83	7e-09	0.794	0.794	Asia	Cho	0.88	2e-05		GWAS	6952+11865	100	-
	T2D	33	rs7172432	A	Asia	Yamauchi	0.88	7e-08	0.556	0.556	Asia	Sim	0.88	0.011		GWAS	2010+1945	81	-
	T2D	33	rs7172432	A	Asia	Yamauchi	0.88	7e-08	0.556	0.556	Asia	Cui	0.77	0.0003		GWAS	793+806	44	-
	T2D	33	rs7172432	A	Asia	Yamauchi	0.88	7e-08	0.556	0.556	Asia	Cho	0.92	0.0001		GWAS	6952+11865	100	-
	T2D	34	rs1359790	G	Asia	Shu	0.87	6e-09	0.723	0.723	Asia	Cho	0.98	0.37		GWAS	6952+11865	100	-
	a AD = Alcohol dependence; AMD = Age-related macular degeneration; RA = Rheumatoid arthritis; OA = Osteoarthritis; AS = Asthma; ATD = Atopic dermatitis; BP = Bipolar disorder;
	BC = Breast cancer; IS = Ischemic stroke; CrA = Cerebral aneurysm; CAD = Coronary artery disease; HT = Hypertension; UC = Ulcerative colitis; ALL = Acute lymphoblastic leukemia;
	LC = Lung cancer; MI = Myocardial infarction; NL = Narcolepsy; NHL = Non-Hodgkin lymphoma; PC = Pancreatic cancer; PD = Parkinson's disease; PrC = Prostate cancer; PS = Psoriasis;
	SZ = Schizophrenia; SSc = Scleroderma; SLE = Systemic lupus erythematosus; T2D = Type 2 diabetes;
	b GWAS RAF = Risk allele frequency for the GWAS population, gathered from dbSNP; Rep. RAF = Risk allele frequency for the Replication, gathered from dbSNP
	(frequency for Asian attempts correspond to the average of CHB and JPT populations; frequency for African attempts gathered from HapMap ASW if possible; YRI otherwise)
	c Whether the OR of the associated allele was referenced to the minor alleles (Y/N); For those SNPs with the same associated allele across populations but reversed OR
	because of divergent minor alleles we indicate by "Shift";
	d Origin of the recorded Odds Ratio (Rep. = OR taken from GWAS replication stage; Comb. = OR taken from combined analysis of GWAS and replication stages)
	e Predicted statistical power to replicate (p<0.05) the OR gathered from discovery GWAS under an additive model using the sample size and RAF from replication GWAS
	f This column records if the replication attempt has been ascertained for the filtering of the analysis to avoid any bias in replicability estimates (Supplementary methods)
