# Supplementary material for: High Trans-ethnic Replicability of GWAS Results Implies Common Causal Variants
Source: PLoS Genet. 2013 Jun 13;9(6):e1003566. doi: 10.1371/journal.pgen.1003566 (PMC3681663; doi:10.1371/journal.pgen.1003566)
Supplement: Table S7 — Replicability per disease in East Asians. A) Using all replication attempts and B) Using only replication attempts with ≥80%. (XLSX) [file pgen.1003566.s007.xlsx]

## Sheet: Hoja1
	Supplementary Table 7: Replicability per disease in East Asians
	A) Using all replication attempts in East Asians
	Disease	Attempts	Replications (p<0.05)	Failed (p>0.05)	Replicability (%)	Expected by power (%)		Same direction (OR)	%
	Alcohol dependence	-	-	-	-	-		-	-
	Age macular degeneration	3	1	2	33	48		-	-
	Rheumatoid arthritis	8	5	3	63	67		6	75
	Osteoarthritis	-	-	-	-	-		-	-
	Asthma	15	5	10	33	73		14	93
	Bipolar disorder	4	2	2	50	54		4	100
	Breast cancer	7	5	2	71	75		7	100
	Ischemic stroke	-	-	-	-	-		-	-
	Cerebral aneurysm	4	3	1	75	84		4	100
	Coronary artery disease	21	6	15	29	42		18	86
	Hypertension	-	-	-	-	-		-	-
	Ulcerative colitis	5	2	3	40	48		3	60
	Acute lymphoblastic leukemia	1	1	0	100	59		1	100
	Lung cancer	14	10	4	71	41		14	100
	Myocardial infarction	-	-	-	-	-		-	-
	Narcolepsy	-	-	-	-	-		-	-
	Non-Hodgkin lymphoma	-	-	-	-	-		-	-
	Pancreatic cancer	6	6	0	100	92		6	100
	Parkinson's disease	1	1	0	100	100		1	100
	Prostate cancer	3	2	1	67	99		3	100
	Psoriasis	5	3	2	60	91		5	100
	Schizophrenia	1	0	1	0	21		1	100
	Scleroderma	-	-	-	-	-		-	-
	Systemic lupus erythematosus	23	9	14	39	55		20	87
	Type 2 diabetes	104	42	62	40	58		72*	80
	TOTAL	225	103	122	46	58		179*	86
	No heterogeneity across disease after accounting by statistical power (χ2 = 4.48, df = 9, P=0.877; using disease with ≥5 attempts)
	B) Using replication attempts with ≥80% power to replicate OR from European discovery GWAS
	Disease	Attempts	Replications (p<0.05)	Failed (p>0.05)	Replicability (%)	Expected by power (%)		Same direction (OR)	%
	Alcohol dependence	-	-	-	-	-		-	-
	Age macular degeneration	-	-	-	-	-		-	-
	Rheumatoid arthritis	5	2	3	40	90		3	60
	Osteoarthritis	-	-	-	-	-		-	-
	Asthma	7	3	4	43	93		7	100
	Bipolar disorder	1	1	0	100	100		1	100
	Breast cancer	5	5	0	100	95		5	100
	Ischemic stroke	-	-	-	-	-		-	-
	Cerebral aneurysm	3	3	0	100	99		3	100
	Coronary artery disease	5	4	1	80	96		4	80
	Hypertension	-	-	-	-	-		-	-
	Ulcerative colitis	-	-	-	-	-		-	-
	Acute lymphoblastic leukemia	-	-	-	-	-		-	-
	Lung cancer	1	1	0	100	87		1	100
	Myocardial infarction	-	-	-	-	-		-	-
	Narcolepsy	-	-	-	-	-		-	-
	Non-Hodgkin lymphoma	-	-	-	-	-		-	-
	Pancreatic cancer	5	5	0	100	95		5	100
	Parkinson's disease	1	1	0	100	100		1	100
	Prostate cancer	3	2	1	67	99		2	67
	Psoriasis	4	3	1	75	96		4	100
	Schizophrenia	-	-	-	-	-		-	-
	Scleroderma	-	-	-	-	-		-	-
	Systemic lupus erythematosus	6	4	2	67	92		6	100
	Type 2 diabetes	35	28	7	80	96		28*	100
	TOTAL	81	62	19	77	95		70*	95
	No heterogeneity across disease after accounting by statistical power (χ2 = 1.55, df = 6, P=0.956; using disease with ≥5 attempts)
	* Only replication attempts with available OR from discovery GWAS and replication were included (see Supp Table 4)
