# Supplementary material for: High Trans-ethnic Replicability of GWAS Results Implies Common Causal Variants
Source: PLoS Genet. 2013 Jun 13;9(6):e1003566. doi: 10.1371/journal.pgen.1003566 (PMC3681663; doi:10.1371/journal.pgen.1003566)
Supplement: Table S8 — List of potentially unreported replication attempts for each East Asian GWAS. (XLSX) [file pgen.1003566.s008.xlsx]

## Sheet: Hoja1
	Supplementary Table 8: List of potentially unreported replication attempts for each East Asian GWAS
	Phenotype (East Asian GWAS)			Regions in Europeans previously discovered (that can be replicated)	SNPs with no information in East Asian GWAS
	Alcohol Dependence
		Baik		1	1
		Takeuchi		1	1
	Age macular degeneration
		DeWan		1	1
		Arakawa		9	9
	Rheumatoid Arthritis
		Kochi		10	10
		Freudenberg		21	22
		Terao		21	27
		Hu		21	27
	Osteoarthritis
		Miyamoto		0	0
		Nakajima		1	1
	Asthma
		Hirota		11	5
		Noguchi		11	4
		Anantharaman		13	15
	Atopic Dermatitis
		Sun		1	1
	Bipolar disorder
		Hattori		1	1
		Lee		1	0
	Breast cancer
		Zheng		6	3
		Long		8	10
	Ischemic Stroke
		Yamada		1	1
		Cheong		2	2
	Cerebral Aneurysm
		Akiyama		4	3
	Coronary Artery Disease
		Wang		3	4
		Takeuchi		25	9
	Hypertension
		Yang		0	1
	Ulcerative colitis
		Asano		6	3
	Acute lymphoblastic leukemia
		Han		3	4
	Lung cancer
		Hsiung		2	1
		Miki		2	1
		Yoon		2	2
		Hu		2	3
		Ahn		2	4
	Myoc. Infarction
		Aoki		9	10
		Yamada		9	10
	Narcolepsy
		Migayawa		0	0
	Non-Hodgkin lymphoma
		Kumar		0	0
	Pancreatic cancer
		Low		4	1
		Wu		4	1
	Parkinson's disease
		Satake		0	1
	Prostate cancer
		Takata		3	1
	Psoriasis
		Zhang		1	1
	Schizophrenia
		Ikeda		3	2
		Yamada		3	3
		Yue		6	7
		Shi		6	7
	Scleroderma
		Zhou		-	-
	Systemic lupus erythematosus
		Han		18	1
		Yang		18	23
		Yang (2)		18	23
		Li		18	23
	Type 2 diabetes
		Yasuda		12	15
		Unoki		12	15
		Takeuchi		12	3
		Tsai		12	10
		Yamauchi		28	27
		Shu		28	21
		Sim		28	15
		Cui		28	14
		Cho		28	6
	TOTAL			-	416
