# Supplementary material for: High Trans-ethnic Replicability of GWAS Results Implies Common Causal Variants
Source: PLoS Genet. 2013 Jun 13;9(6):e1003566. doi: 10.1371/journal.pgen.1003566 (PMC3681663; doi:10.1371/journal.pgen.1003566)
Supplement: Table S9 — Differences in LD among replicated and non-replicated SNPs in 50-SNP consecutive windows. (XLSX) [file pgen.1003566.s009.xlsx]

## Sheet: Hoja1
	Supplementary Table 9: Differences in LD among replicated and not replicated SNPs in 50-SNP consecutive windows
		All replication attempts								Replication attempts with ≥80% power
		Average VarLD Score			Average size (in Kb)					Average VarLD Score			Average size (in Kb)
	Dista	NRep	Rep	pvalb	NRep	Rep	pvalb		Dista	NRep	Rep	pvalb	NRep	Rep	pvalb
	-300	13.95	14.09	0.919	41.78	44.38	0.545		-300	16.02	14.24	0.367	40.06	43.51	0.567
	-295	13.54	13.88	0.799	42.02	43.26	0.746		-295	14.79	14.49	0.883	41.55	41.79	0.969
	-290	13.66	14.22	0.69	42.05	43.14	0.776		-290	15.1	14.53	0.806	39.36	41.37	0.74
	-285	13.91	14.15	0.865	42.17	43.21	0.784		-285	14.87	14.25	0.788	39.15	41.51	0.702
	-280	13.93	13.94	0.992	42.4	42.72	0.933		-280	15.45	13.91	0.546	40.61	41.11	0.936
	-275	14.23	13.41	0.564	42.38	41.98	0.916		-275	15.68	13.4	0.417	40.85	40.92	0.99
	-270	14.61	13.36	0.401	42.35	39.87	0.504		-270	17.45	13	0.161	41.19	40.22	0.872
	-265	15.24	13.3	0.246	41.64	39.5	0.558		-265	17.48	13.25	0.207	42.56	40.24	0.679
	-260	16.08	14	0.235	42.2	39.06	0.402		-260	17.78	13.77	0.241	44.31	39.74	0.384
	-255	16.23	13.34	0.097	41.97	38.88	0.39		-255	19.06	13.39	0.139	42.98	39.77	0.505
	-250	16.53	13.55	0.102	41.57	38.57	0.409		-250	18.82	13.94	0.225	41.81	39.51	0.627
	-245	16.83	13.47	0.058	40.98	37.85	0.364		-245	18.76	13.5	0.195	39.87	39.19	0.877
	-240	16.58	14.01	0.118	40.31	37.23	0.364		-240	18.11	13.55	0.203	40.34	38.95	0.754
	-235	16.64	14.04	0.123	40.47	37.34	0.366		-235	18.52	13.37	0.122	40.5	39.71	0.861
	-230	16.65	14.54	0.206	40.52	37.58	0.416		-230	17.61	14.03	0.277	39.17	39.39	0.961
	-225	16.66	14.59	0.217	40.92	37.11	0.294		-225	17.48	14.47	0.36	37.61	38.41	0.853
	-220	16.53	14.84	0.335	40.27	37.52	0.457		-220	16.56	14.89	0.617	36.03	38.12	0.636
	-215	16.34	15.45	0.627	40.93	38.5	0.562		-215	17.54	14.93	0.418	34.3	39.14	0.358
	-210	16.07	15.88	0.915	40.37	39.24	0.792		-210	19.76	15.5	0.192	32.66	39.89	0.207
	-205	16.25	15.56	0.677	40.34	39.7	0.882		-205	18.77	15.4	0.312	35.19	40.82	0.367
	-200	16.28	15.53	0.646	40.57	39.62	0.824		-200	19.28	15.48	0.273	37.32	40.7	0.621
	-195	16.06	15.29	0.647	41.19	40.72	0.915		-195	18.48	15.24	0.376	38.67	40.79	0.755
	-190	15.74	15.08	0.683	42.22	41.98	0.958		-190	17.83	15.04	0.426	41	41.31	0.965
	-185	15.65	15.18	0.777	42.2	42.72	0.914		-185	17.3	14.81	0.459	41.71	41.04	0.926
	-180	15.94	14.42	0.364	41.59	43.07	0.76		-180	17.51	13.9	0.299	42.44	42.28	0.982
	-175	15.44	14.33	0.503	40.97	43.67	0.572		-175	16.13	13.68	0.485	42.98	43.01	0.997
	-170	14.68	14.11	0.738	42.25	44.19	0.681		-170	14.64	13.21	0.694	44.57	43.4	0.863
	-165	15.22	13.83	0.421	42.24	42.96	0.864		-165	15.25	13.35	0.635	46.07	42.34	0.534
	-160	15.36	13.61	0.313	42.65	42.4	0.951		-160	16.88	13.17	0.369	47.48	41.88	0.341
	-155	15.68	13.07	0.143	43.13	42.42	0.858		-155	17.68	12.36	0.251	46.39	41.43	0.373
	-150	15.57	12.92	0.121	43.78	42.96	0.842		-150	17.26	11.93	0.277	46.55	41.57	0.39
	-145	15.71	12.5	0.077	44.03	43.15	0.833		-145	18.69	11.71	0.193	45.77	42.53	0.585
	-140	16.03	12.25	0.048	44.4	42.72	0.682		-140	19.54	11.3	0.141	43.4	42.49	0.871
	-135	15.56	12.75	0.131	44.72	41.68	0.431		-135	19.25	12.16	0.198	43.06	41.82	0.812
	-130	15.55	12.58	0.119	45.61	41.4	0.28		-130	18.56	12.05	0.222	43.14	40.95	0.683
	-125	15.43	12.96	0.218	46.27	41.75	0.294		-125	18.93	11.9	0.198	43.6	41.47	0.708
	-120	14.99	13.23	0.367	45.93	40.83	0.242		-120	18.63	12.58	0.243	43.32	40.64	0.646
	-115	15.26	12.64	0.165	45.81	40.91	0.269		-115	18.35	11.99	0.173	41.36	40.39	0.86
	-110	14.96	12.77	0.261	45.73	40.22	0.207		-110	18.89	11.97	0.129	41	39.62	0.791
	-105	14.91	12.6	0.249	46.12	40.36	0.198		-105	18.42	12.57	0.147	40.35	39.46	0.861
	-100	14.67	13.37	0.542	45.69	39.62	0.167		-100	18.59	13.37	0.19	39.68	39.35	0.943
	-95	14.64	13.17	0.495	45.48	38.75	0.131		-95	17.49	13.02	0.208	40.4	39.17	0.779
	-90	14.72	13.49	0.562	44.87	38.25	0.131		-90	17.44	13.64	0.265	41.6	39.43	0.604
	-85	15.03	13.23	0.383	45.24	37.82	0.111		-85	17.9	13.03	0.149	42.28	39.58	0.542
	-80	14.88	13.4	0.476	44.87	36.93	0.081		-80	16.83	13.15	0.283	42.18	38.57	0.405
	-75	14.51	14.14	0.855	44.38	36.23	0.06		-75	17.54	13.83	0.315	42.49	38.06	0.266
	-70	15.16	14.4	0.702	44.43	36.29	0.048		-70	16.75	14.36	0.518	41.59	38.39	0.408
	-65	14.37	15.08	0.711	45.07	35.57	0.022		-65	15.49	14.94	0.889	42.77	38.07	0.263
	-60	14.33	14.89	0.766	46.27	35.48	0.024		-60	15.12	14.94	0.963	40.85	38.27	0.546
	-55	14.96	14.5	0.8	45.65	37.21	0.102		-55	15.96	14.74	0.76	41.03	38.2	0.514
	-50	15.18	14.61	0.748	45.57	40.82	0.488		-50	16.23	14.63	0.668	39.56	38.6	0.791
	-45	15.24	14.86	0.821	45.71	43.05	0.749		-45	16.25	14.77	0.664	39.58	38.39	0.753
	-40	15.32	14.74	0.715	46.23	45.32	0.929		-40	17.15	14.83	0.531	41.14	37.53	0.42
	-35	15.83	14.27	0.325	46.09	46.99	0.931		-35	17.13	14.81	0.526	41.34	38.42	0.54
	-30	15.88	13.77	0.195	46.48	48.42	0.853		-30	17.31	14.04	0.416	41.52	39.95	0.754
	-25	16.1	13.37	0.106	46.55	49.01	0.817		-25	18.33	13.78	0.233	41.37	39.94	0.775
	-20	16.51	13.22	0.04	46.72	49.65	0.784		-20	18.73	13.76	0.2	43.26	40.53	0.621
	-15	16.72	12.78	0.014	46.33	50.36	0.705		-15	19.95	13.2	0.099	42.69	40.49	0.705
	-10	16.73	12.25	0.003	45.57	51.06	0.604		-10	20.02	12.57	0.055	44.31	40.78	0.553
	-5	17.55	12.4	0.001	46.08	48.91	0.746		-5	20.6	12.79	0.049	45.62	40.83	0.463
	0	17.64	12.66	0.002	46.35	45.58	0.908		0	20.42	12.61	0.045	46.69	40.16	0.337
	5	17.46	12.59	0.004	45.83	43.43	0.655		5	19.82	12.41	0.085	45.75	40	0.371
	10	17.83	13.12	0.008	45.23	40.48	0.293		10	20.25	12.64	0.1	43.63	40.16	0.576
	15	17.36	13.74	0.057	45.22	38.64	0.126		15	20.23	12.89	0.093	43.17	38.41	0.435
	20	17.04	13.68	0.09	45.29	37.45	0.063		20	19.6	13.19	0.133	42.27	37.01	0.386
	25	17.41	14.04	0.09	45.51	36.4	0.05		25	20.08	13.32	0.079	41.45	36.48	0.368
	30	17.03	14.42	0.191	44.97	35.4	0.044		30	20.11	13.7	0.1	38.52	35.6	0.548
	35	17.48	14.28	0.118	44.47	34.58	0.029		35	21.06	13.99	0.092	38.88	35.33	0.468
	40	17.11	14.46	0.189	43.44	34.08	0.017		40	21.27	14.65	0.126	38.62	35.19	0.514
	45	16.97	14.76	0.276	43.99	34.31	0.021		45	20.22	14.87	0.223	39.92	34.8	0.376
	50	17.06	14.47	0.176	44.04	34.02	0.014		50	20.09	14.58	0.204	39.68	34.42	0.31
	55	16.8	13.85	0.118	44.52	33.59	0.007		55	19.71	14.33	0.199	40.73	34	0.196
	60	15.92	13.89	0.275	44.89	34.05	0.013		60	18.07	14.26	0.354	41.14	33.49	0.169
	65	15.79	12.9	0.117	44.64	34.72	0.024		65	17.84	13.7	0.323	41.06	33.82	0.141
	70	15.03	12.99	0.231	44.21	34.87	0.028		70	16.58	13.6	0.477	42.43	33.75	0.069
	75	15.05	13.11	0.226	45.89	34.64	0.013		75	15.88	13.43	0.54	44.79	33.39	0.035
	80	14.38	12.77	0.299	46.4	35.35	0.013		80	16.58	13.29	0.401	48.76	32.51	0.006
	85	14.02	12.48	0.31	46.53	35.4	0.01		85	16.14	13.09	0.398	49.78	32.32	0.005
	90	14.41	13.3	0.476	46.96	35.31	0.008		90	15.64	13.05	0.467	50.94	31.53	0.003
	95	14.7	13.76	0.5	46.5	35.3	0.008		95	16.13	13.41	0.431	50.39	32.16	0.002
	100	14.64	14.33	0.817	46.47	35.35	0.008		100	15.58	13.68	0.567	51.89	32.2	0.001
	105	14.44	15.06	0.669	47.01	35.83	0.008		105	15.54	14.32	0.683	52.31	32.13	0.002
	110	14.71	14.87	0.911	46.75	36	0.01		110	15.49	14.35	0.652	52.9	32.48	0.002
	115	14.26	14.89	0.645	47.35	35.05	0.004		115	15.51	14.28	0.642	54.71	31.94	0.002
	120	14.38	14.54	0.91	47.6	34.48	0.002		120	15.27	13.4	0.374	54.6	31.95	0.003
	125	14.07	15.1	0.497	45.49	34.76	0.005		125	13.82	13.52	0.897	52.95	31.66	0.005
	130	13.93	16	0.184	45.91	34.39	0.002		130	13.9	14.05	0.946	50.26	32.45	0.012
	135	14.45	15.95	0.361	46.01	35.07	0.007		135	14.16	13.74	0.855	49.52	32.68	0.012
	140	14.56	15.27	0.661	46.69	34.82	0.008		140	13.79	13.3	0.849	49.49	32.63	0.015
	145	15.4	15.21	0.911	45.96	35.01	0.024		145	14.16	13.16	0.726	47.4	31.57	0.012
	150	15.45	14.92	0.736	45.78	36.19	0.063		150	14.73	13.07	0.6	47.03	32.09	0.012
	155	15.48	14.13	0.394	44.95	35.95	0.075		155	14.88	13.12	0.594	46.43	32.48	0.02
	160	16.1	13.55	0.119	44.73	35.58	0.059		160	15.49	13.27	0.505	46.41	32.41	0.023
	165	16.2	13.74	0.144	43.66	43.92	0.977		165	16.04	13.65	0.507	44.55	42.85	0.883
	170	16.48	13.02	0.044	43.52	45.48	0.834		170	15.85	12.89	0.423	45.58	44.43	0.922
	175	16.22	12.71	0.036	44.02	46.81	0.766		175	15.68	12.58	0.415	46.59	45.8	0.949
	180	16.38	12.73	0.032	43.81	47.31	0.722		180	15.82	13.15	0.494	48.49	46.6	0.884
	185	16.83	12.91	0.024	44.59	47.22	0.787		185	16.37	13.36	0.469	48.9	47.03	0.886
	190	16.56	13.42	0.063	44.15	47.2	0.752		190	15.8	14.07	0.655	47.49	47.47	0.998
	195	16.24	13.7	0.139	44.03	47.84	0.693		195	16.56	15.15	0.737	47.92	49.78	0.888
	200	16.17	13.72	0.149	43.99	47.51	0.72		200	16.58	15.34	0.779	48.28	50.54	0.869
	205	16.65	14.47	0.213	43.42	47.95	0.644		205	17.15	16.3	0.844	48.42	51.25	0.834
	210	16.24	13.87	0.175	42.96	48.49	0.572		210	16.22	16.16	0.989	46.27	52.04	0.667
	215	15.99	13.69	0.17	43.6	41.01	0.504		215	15.49	15.89	0.912	46.16	42.82	0.595
	220	15.65	13.64	0.198	43.26	40.2	0.425		220	15.39	15.64	0.944	43.81	41.66	0.705
	225	16.19	13.5	0.097	43.08	38.9	0.283		225	15.34	15.65	0.926	41.11	40.48	0.894
	230	16.42	13.98	0.11	42.67	37.98	0.228		230	14.99	16.12	0.709	38.29	40.1	0.681
	235	15.87	13.99	0.188	41.76	37.86	0.304		235	14.93	15.7	0.779	37.92	40.39	0.533
	240	16.07	13.55	0.079	41.35	37.95	0.388		240	15.05	15.67	0.823	37.91	41.15	0.416
	245	15.9	13.02	0.047	42.18	36.97	0.184		245	15.04	14.97	0.982	39.05	39.72	0.88
	250	15.59	12.82	0.054	42.37	36.35	0.128		250	15.04	14.86	0.944	38.1	38.74	0.883
	255	15.16	12.9	0.128	42.72	36.56	0.128		255	16.05	14.47	0.569	37.88	37.93	0.991
	260	14.87	12.79	0.144	44.84	36.63	0.131		260	14.47	14.16	0.909	38.83	37.94	0.841
	265	14.99	12.54	0.089	43.91	35.89	0.115		265	15.44	13.52	0.46	39.25	37.6	0.749
	270	15.46	12.51	0.053	43.16	35.56	0.127		270	16.01	13.6	0.366	38.79	37.17	0.77
	275	15.72	13.03	0.073	44.22	36.28	0.208		275	16.96	13.89	0.173	39.72	37.79	0.751
	280	15.58	13.85	0.275	44	35.85	0.202		280	17.32	14.03	0.13	41.07	37.01	0.515
	285	16.03	13.47	0.108	43.79	35.48	0.202		285	17.41	14.08	0.163	41.09	36.5	0.493
	290	15.93	13.16	0.07	43.71	36.47	0.28		290	17.9	13.98	0.132	41.81	36.39	0.483
	295	16.55	13.38	0.034	43.86	36.82	0.311		295	18.58	14.41	0.113	40.6	35.77	0.496
	300	16.44	13.44	0.049	43.36	37.44	0.38		300	17.99	14.07	0.102	40.82	36.47	0.57
	a This column indicates the starting SNP of the 50-SNP window, referenced for the disease-associated SNP (negative indicates upstream of the disease SNP)
	b Pvalue correspond to Kolmogorov-Smirnoff tests comparing the distribution of values from Replicated vs. Not Replicated SNPs
	c This table compares average window length of Replicated and Not Replicated SNP, to account for window length shapping differences in VarLD score
						503.61
