# Supplementary material for: High Trans-ethnic Replicability of GWAS Results Implies Common Causal Variants
Source: PLoS Genet. 2013 Jun 13;9(6):e1003566. doi: 10.1371/journal.pgen.1003566 (PMC3681663; doi:10.1371/journal.pgen.1003566)
Supplement: Table S10 — Literature survey looking for candidate-based replication attempts of variants discovered through GWAS. The total number of PubMed and Google Scholar citations considered for each of the disease-associated SNPs along with their discovery GWAS is indicated. In total, up to six conditions were considered in-depth: Alzheimer's disease, osteoarthritis, non-Hodgkin lymphoma, narcolepsy, psoriasis and rheumatoid arthritis. The main features about the candidate-based studies selected from the selected citations are also indicated. (XLSX) [file pgen.1003566.s010.xlsx]

## Sheet: Hoja1
	Supplementary Table 10: Literature survey looking for candidate-based replication attempts of variants discovered through GWAS
	Disa	Author/SNPb	GWAS Pubmed	Cites Pubmedc	Cites Google Scholarc	Selectedd	Candidate Pubmed	Author	Journal	Year	Pop	Sample Size	Sel?	Comments
	AD	Treutlein	19581569	35	111	2	21968928	Bierut	Mol Psy	2012	Afri/Euro	~5500	N	They test other SNP (rs1229984)
	AD	"	"	"	"	"	21497796	Li	Biol Psy	2011	Easia	9638+9517	N	They test other SNP (rs1229984)
	AD	Baik	21270382	2	10	0	-	-	-	-	-	-	-	-
	AD	Takeuchi	21372407	0	2	0	-	-	-	-	-	-	-	-
	AD	Frank	22004471	0	7	0	-	-	-	-	-	-	-	-
	AD	rs7590720	-	2	13	0	-	-	-	-	-	-	-	-
	AD	rs2074356	-	4	21	0	-	-	-	-	-	-	-	-
	AD	rs671	-	31	166	3	22560290	Celorrio	Alcohol	2012	Euro	172+150	N	rs671 observed as monomorphic
	AD	"	-	"	"	"	22102315	Li	Hum Genet	2012	Easia	9678+7331	Y	-
	AD	"	-	"	"	"	19262484	Tsuchihashi-Makaya	Hyper Res	2009	Easia	-	N	Comorbidity AD with HT
	AD	rs1789891	-	4	11	0	-	-	-	-	-	-	-	-
	OA	Miyamoto	18622395	7	48	3	19181678	Meulenbelt	HMG	2009	Euro	1120+2147	Y	-
	OA	"	"	"	"	"	19054821	Valdes	Ann Rheum Dis	2009	Euro	999+1166	Y	-
	OA	"	"	"	"	"	22083612	Lee	Rheum Int	2011	Easia	725+1737	Y	-
	OA	Kherkof	20112360	11	39	0	-	-	-	-	-	-	-	-
	OA	Day-Williams	21871595	3	14	0	-	-	-	-	-	-	-	-
	OA	rs7639618	-	6	20	0	-	-	-	-	-	-	-	-
	OA	rs3815148	-	2	20	0	-	-	-	-	-	-	-	-
	OA	rs4730250	-	2	11	0	-	-	-	-	-	-	-	-
	OA	rs11842874	-	2	7	0	-	-	-	-	-	-	-	-
	NHL	Kumar	21471979	1	5	0	-	-	-	-	-	-	-	-
	NHL	rs751837	-	2	3	0	-	-	-	-	-	-	-	-
	NL	Miyagawa	18820697	12	44	0	-	-	-	-	-	-	-	-
	NL	Hallmayer	19412176	34	118	0	-	-	-	-	-	-	-	-
	NL	rs5770917	-	5	16	1	22177342	Han	Sleep Med	2012	Easia	1016+902	Y	-
	NL	rs1154155	-	4	19	1	22177342	Already done						-
	PS	Capon	18364390	18	63	2	18923449	Li	J Inv Derm	2009	Euro	1448+1385	Y	-
	PS	"	"	"	"	"	18787534	Chen	J Inv Derm	2009	Easia	428+571	Y	-
	PS	Zhang	19169255	40	147	0	-	-	-	-	-	-	-	-
	PS	Nair	19169254	121	253	4	21858135	Tung (23andMe)	PLoS One	2011	Euro	833+4291	Y	-
	PS	"	"	"	"	"	22706445	Zhu	Inflam Res	2012	Easia/Euro	11K+15K	N	Meta-analysis of GWAS results
	PS	"	"	"	"	"	22512642	Bergboer	Br J Derm	2012	Euro	217+450	Y	-
	PS	"	"	"	"	"	21349879	Bowes	Ann Rheum Dis	2011	Euro	778+5575	Y	-
	PS	Ellinghaus	20953188	21	68	0	-	-	-	-	-	-	-	-
	PS	Strange	20953190	49	148	0	-	-	-	-	-	-	-	-
	PS	Stuart	20953189	21	62	0	-	-	-	-	-	-	-	-
	PS	rs495337	-	4	12	1	18923449	Li	J Inv Derm	2009	Euro	1448+1385	Y	-
	PS	rs4085613	-	7	27	0	-	-	-	-	-	-	-	-
	PS	rs3213094	-	5	31	1	22739501	Eiris	Cytok	2012	Euro	304+422	N	No data for SNP from GWAS
	PS	rs2082412	-	3	23	0	-	-	-	-	-	-	-	-
	PS	rs2546890	-	6	18	0	-	-	-	-	-	-	-	-
	PS	rs17728338	-	3	28	0	-	-	-	-	-	-	-	-
	PS	rs20541	-	67	263	2	21613309	Eder	Ann Rheum Dis	2011	Euro	342+217	Y	-
	PS	"	"	"	"	"	18075513	Chang	Genes Imm	2008	-	-	N	Haplotype analysis
	PS	rs610604	-	8	44	0	-	-	-	-	-	-	-	-
	PS	rs2066808	-	5	28	0	-	-	-	-	-	-	-	-
	PS	rs2201841	-	29	124	3	22706445	Zhu	Inflam Res	2012	Easia/Euro	11K+15K	N	Meta-analysis of GWAS results
	PS	"	"	"	"	"	20978829	Safrany	Inflam	2011	Euro	214+189	Y	-
	PS	"	"	"	"	"	19175939	Einarsdottir	BMC Med Gen	2009	Euro	385+516	Y	-
	PS	rs13210247	-	1	10	1	23106574	Ali	Br J Derm	2012	Euro	623+2662	N	They test other SNP (rs702873)
	PS	rs240993	-	1	7	0	-	-	-	-	-	-	-	-
	PS	rs702873	-	3	8	0	-	-	-	-	-	-	-	-
	PS	rs17716942	-	1	7	0	-	-	-	-	-	-	-	-
	PS	rs27524	-	2	12	0	-	-	-	-	-	-	-	-
	PS	rs8016947	-	1	4	0	-	-	-	-	-	-	-	-
	PS	rs12720356	-	9	31	0	-	-	-	-	-	-	-	-
	PS	rs4795067	-	3	12	0	-	-	-	-	-	-	-	-
	PS	rs10782001	-	1	7	0	-	-	-	-	-	-	-	-
	PS	rs12586317	-	1	4	0	-	-	-	-	-	-	-	-
	RA	Plenge-NEJM	17804836	188	513	17	22355377	Prasad	PLoS One	2012	India	983+1007	Y	North India ancestry
	RA	"	"	"	"	"	21492465	Zhu	BMC Med Gen	2011	Easia	576+689	Y	-
	RA	"	"	"	"	"	21211616	Kurreeman	AJHG	2011	Euro	871+1212	Y	-
	RA	"	"	"	"	"	20975833	Wan Taib	PLoS One	2010	Euro	-	N	Haplotype analysis of PTPN22
	RA	"	"	"	"	"	21120996	Hughes	Arthr Rheum	2010	Afri	556+791	Y	African American ancestry
	RA	"	"	"	"	"	20498205	Plant	Ann Rheum Dis	2010	Euro	3331+3000	Y	-
	RA	"	"	"	"	"	20018022	Deshmukh	BMC Proc	2009	Euro	-	N	Samples from Plenge-NG
	RA	"	"	"	"	"	19945995	Eyre	Ann Rheum Dis	2010	Euro	3416+2749	Y	-
	RA	"	"	"	"	"	19435719	Orozco	Ann Rheum Dis	2010	Euro	-	N	Large overlap with Plant
	RA	"	"	"	"	"	19409079	Daha	Arthr Rheum	2009	Euro	877+866	Y	-
	RA	"	"	"	"	"	19292917	Dieguez-Gonzalez	Arth Res Ther	2009	Euro	1651+1619	Y	-
	RA	"	"	"	"	"	19180477	Lee	Arthr Rheum	2009	Easia	1123+1008	Y	-
	RA	"	"	"	"	"	18434327	Barton	HMG	2008	Euro	3399+3024	N	Data from WTCCC
	RA	"	"	"	"	"	18512797	Chang	Arthr Rheum	2008	Euro	-	N	No data for SNP from GWAS
	RA	Plenge-NG	17982456	136	330	2	20233754	Karlson	Ann Rheum Dis	2010	Euro	289+481	N	Polygenic score study
	RA	"	"	"	"	"	19445664	Stark	Arth Res Ther	2009	Euro	-	N	Controls have osteoarthritis
	RA	Raychaudhuri	18794853	93	261	3	22365150	Kurreeman (2)	AJHG	2012	Sev.	Variable	Y	Several ancestries
	RA	"	"	"	"	"	21765104	Deshmukh (2)	J Rheum	2011	Colombia	353+368	N	Samples from Colombia
	RA	"	"	"	"	"	19470526	Burr	Ann Rheum Dis	2010	Euro	-	N	They test other SNP (rs2240340)
	RA	Gregersen	19503088	41	123	0	-	-	-	-	-	-	-	-
	RA	Stahl	20453842	68	234	1	21385363	Emonts	BMC Med Gen	2011	Euro	376+463	N	No data for SNP from GWAS
	RA	Kochi	20453841	19	63	0	-	-	-	-	-	-	-	-
	RA	Freudenberg	21452313	3	21	0	-	-	-	-	-	-	-	-
	RA	Terao	21505073	3	7	0	-	-	-	-	-	-	-	-
	RA	rs6679677	-	19	92	2	21211616	Kurreeman	AJHG	2011	Euro	871+1212	Y	-
	RA	"	-	"	"	"	21784728	Danoy	Ann Rheum Dis	2011	Easia	Variable	Y	-
	RA	rs2476601	-	157	685	Unchecked
	RA	rs3761847	-	35	101	5	19714643	Han	Arthr Rheum	2009	Easia	1316+1006	Y	No p-values shown
	RA	"	-	"	"	"	20018022	Already done						-
	RA	"	-	"	"	"	19674979	Hinks	Ann Rheum Dis	2010	Euro	-	N	Cases of juvenile idiopathic arthritis
	RA	"	-	"	"	"	19180477	Already done						-
	RA	"	-	"	"	"	19336421	Nishimoto	Ann Rheum Dis	2010	Easia	-	N	No access
	RA	rs881375	-	0	15	0	-	-	-	-	-	-	-	-
	RA	rs10499194	-	24	76	7	19321514	Perdigones	Rheum	2009	Euro	630+644	Y	-
	RA	"	-	"	"	"	20112363	Shimane (2)	Arthr Rheum	2010	Easia	3446+2344	Y	-
	RA	"	-	"	"	"	18625055	Marinou	Arth Res Ther	2008	Euro	965+988	N	No data for SNP from GWAS
	RA	"	-	"	"	"	22402800	Lee (3)	Inflam Res	2012	-	-	N	Neglected because meta-analysis
	RA	"	-	"	"	"	21120996	Already done						-
	RA	"	-	"	"	"	22355377	Already done						-
	RA	"	-	"	"	"	21120996	Already done						-
	RA	rs6920220	-	42	136	11	21120996	Already done						-
	RA	"	-	"	"	"	23121884	Viatte	Arth Res Ther	2012	Afri	43+163	N	Very low sample size
	RA	"	-	"	"	"	20498205	Plant	Ann Rheum Dis	2010	Euro	3331+3000	Y	-
	RA	"	-	"	"	"	21211616	Already done						-
	RA	"	-	"	"	"	20233754	Already done						-
	RA	"	-	"	"	"	19180477	Already done						-
	RA	"	-	"	"	"	19321514	Already done						-
	RA	"	-	"	"	"	22402800	Already done						-
	RA	"	-	"	"	"	18625055	Already done						-
	RA	"	-	"	"	"	20112363	Already done						-
	RA	"	-	"	"	"	21784728	Already done						-
	RA	rs3890745	-	10	37	7	21120996	Already done						-
	RA	"	-	"	"	"	21211616	Already done						-
	RA	"	-	"	"	"	20233754	Already done						-
	RA	"	-	"	"	"	23121884	Already done						-
	RA	"	-	"	"	"	21784728	Already done						-
	RA	"	-	"	"	"	19648290	Already done						-
	RA	"	-	"	"	"	21765104	Deshmukh (2)	J Rheum	2011	Colombia	353+368	N	Samples from Colombia
	RA	rs2812378	-	10	39	6	19435719	Already done						-
	RA	"	-	"	"	"	19180477	Already done						-
	RA	"	-	"	"	"	21120996	Already done						-
	RA	"	-	"	"	"	23121884	Already done						-
	RA	"	-	"	"	"	20498205	Already done						-
	RA	"	-	"	"	"	20233754	Already done						-
	RA	rs951005	-	2	11	1	21211616	Already done						-
	RA	rs1678542	-	9	45	2	20498205	Already done						-
	RA	"	-	"	"	"	18794857	Barton	Nat Gen	2008	Euro	4106+11238	Y	-
	RA	"	-	"	"	"	19648290	Already done						-
	RA	"	-	"	"	"	23121884	Already done						-
	RA	rs4810485	-	16	77	7	19674979	Already done						-
	RA	"	-	"	"	"	19435719	Already done						-
	RA	"	-	"	"	"	19180477	Already done						-
	RA	"	-	"	"	"	20498205	Already done						-
	RA	"	-	"	"	"	22302395	Liu	Mol Biol Rep	2012	Easia	-	N	No data for SNP from GWAS
	RA	"	-	"	"	"	23166616	Garcia-Bermudez	PLoS One	2012	Euro	-	N	Comorbidity RA with CAD
	RA	"	-	"	"	"	21120996	Already done						-
	RA	rs13031237	-	7	30	2	19945995	Already done						-
	RA	"	-	"	"	"	21120996	Already done						-
	RA	rs231735	-	1	8	0	-	-	-	-	-	-	-	-
	RA	rs3087243	-	67	298	4	20498205	Already done						-
	RA	"	-	"	"	"	19404967	Daha	Arthr Rheum	2009	Euro	877+866	Y	-
	RA	"	-	"	"	"	18466531	Yoo	BMC Proc	2007	Euro	-	N	Data from NARAC
	RA	"	-	"	"	"	16380915	Plenge	AJHG	2005	Euro	-	N	Data from NARAC and EIRA
	RA	rs2736340	-	13	57	3	21068098	Orozco (3)	Ann Rheum Dis	2011	Euro	3962+9275	Y	-
	RA	"	-	"	"	"	21765104	Already done						-
	RA	"	-	"	"	"	19740902	Ito	Ann Rheum Dis	2010	Easia	-	N	They test other SNP (rs13277113)
	RA	rs3093024	-	4	18	0	-	-	-	-	-	-	-	-
	RA	rs3093023	-	7	26	3	21120996	Already done						-
	RA	"	-	"	"	"	23121884	Already done						-
	RA	"	-	"	"	"	21211616	Already done						-
	RA	rs7574865	-	84	339	12	21120996	Already done						-
	RA	"	-	"	"	"	23121884	Already done						-
	RA	"	-	"	"	"	20233754	Already done						-
	RA	"	-	"	"	"	18576336	Orozco (2)	Arthr Rheum	2008	Euro	2072+2474	Y	-
	RA	"	-	"	"	"	17932559	Lee (2)	Mol Med	2007	Easia	1123+1008	Y	-
	RA	"	-	"	"	"	19404967	Already done						-
	RA	"	-	"	"	"	19479340	Ji	Mol Biol Rep	2010	Easia	-	N	Meta-analysis of pre-2008 studies
	RA	"	-	"	"	"	20498205	Already done						-
	RA	"	-	"	"	"	19714582	Suarez-Gestal	Arthr Rheum	2009	Euro	1635+1906	Y	-
	RA	"	-	"	"	"	20237121	Kelley	Ann Rheum Dis	2010	Afri	723+690	Y	-
	RA	"	-	"	"	"	18576330	Kobayashi	Arthr Rheum	2008	Easia	3567+2199	Y	-
	RA	"	-	"	"	"	18432273	Palomino-Morales	Genes Imm	2008	Colombia	274+421	N	-
	RA	rs934734	-	1	21	4	21120996	Already done						-
	RA	"	-	"	"	"	23121884	Already done						-
	RA	"	-	"	"	"	21211616	Already done						-
	RA	"	-	"	"	"	22355377	Already done						-
	RA	rs6859219	-	1	19	3	22355377	Already done						-
	RA	"	-	"	"	"	21120996	Already done						-
	RA	"	-	"	"	"	23121884	Already done						-
	RA	rs26232	-	2	14	2	21120996	Already done						-
	RA	"	-	"	"	"	23121884	Already done						-
	RA	rs13315591	-	2	20	3	22355377	Already done						-
	RA	"	-	"	"	"	21120996	Already done						-
	RA	"	-	"	"	"	23121884	Already done						-
	RA	rs874040	-	2	18	4	22355377	Already done						-
	RA	"	-	"	"	"	21120996	Already done						-
	RA	"	-	"	"	"	21211616	Already done						-
	RA	"	-	"	"	"	23121884	Already done						-
	RA	rs10488631	-	26	115	6	21120996	Already done						-
	RA	"	-	"	"	"	23121884	Already done						-
	RA	"	-	"	"	"	18408250	Shimane	Ann Rheum Dis	2009	Easia	1942+1598	N	rs10488631 observed as monomorphic
	RA	"	-	"	"	"	21807777	Wang	J Rheum	2011	Euro	-	N	Data from EIRA
	RA	"	-	"	"	"	18843785	Kim	J Rheum	2008	Easia	1204+979	N	No access
	RA	"	-	"	"	"	19228650	Han	J Rheum	2009	-	-	N	Neglected because meta-analysis
	RA	rs11676922	-	1	8	0	-	-	-	-	-	-	-	-
	RA	rs706778	-	10	50	2	21120996	Already done						-
	RA	"	-	"	"	"	21211616	Already done						-
	RA	rs7155603	-	1	5	1	22355377	Already done						-
	RA	rs2240335	-	2	3	0	-	-	-	-	-	-	-	-
	RA	rs2075876	-	1	7	0	-	-	-	-	-	-	-	-
	a AD = Alcohol dependence; RA = Rheumatoid arthritis; OA = Osteoarthritis; NHL = Non-Hodgkin lymphoma; NL = Narcolepsy; PS = Psoriasis
	b This column records the SNP or GWAS paper for which citations have been looked for in order to find candidate-gene based replication attempts of GWAS variants
	c For every GWAS or SNP, number of citations available in Pubmed or in Google Scholar (respectively)
	d Number of publications ascertained as potential candidate-gene replication attempts for GWAS variants
